# Supplementary material for: European traditional tomatoes galore: a result of farmers’ selection of a few diversity-rich loci
Source: J Exp Bot. 2022 Mar 31;73(11):3431–45. doi: 10.1093/jxb/erac072 (PMC9162183; doi:10.1093/jxb/erac072)
Supplement: erac072_suppl_Supplementary_Material_2 [file erac072_suppl_supplementary_material_2.xlsx]

## Sheet: Supp. Tab. 1
Accession	Country	Institute code	Institute accession number	Project	Species	Variety	Rank1	Rank2	Modern reference	Reclassified from vintage to Modern	Use	Notes on original donor
BGV008011	ECU	COMAV	BGV008011	COMAV	S. galapagense		Galapagos
BGV009307	ECU	COMAV	BGV009307	COMAV	S. cheesmaniae		Galapagos
BGV009312	ECU	COMAV	BGV009312	COMAV	S. galapagense		Galapagos
BGV009315	ECU	COMAV	BGV009315	COMAV	S. galapagense		Galapagos
BGV009316	ECU	COMAV	BGV009316	COMAV	S. galapagense		Galapagos
BGV009320	ECU	COMAV	BGV009320	COMAV	S. galapagense		Galapagos
BGV009332	ECU	COMAV	BGV009332	COMAV	S. cheesmaniae		Galapagos
BGV009340	ECU	COMAV	BGV009340	COMAV	S. cheesmaniae		Galapagos
BGV013898	ECU	COMAV	BGV013898	COMAV	S. galapagense		Galapagos
BGV013916	ECU	COMAV	BGV013916	COMAV	S. cheesmaniae		Galapagos
BGV006685	PER	COMAV	BGV006685	COMAV	S. habrochaites		green
BGV007483	PER	COMAV	BGV007483	COMAV	S. chmielewskii		green
BGV013935	PER	COMAV	BGV013935	COMAV	S. peruvianum		green
BGV005416	ESP	COMAV	BGV005416	COMAV	S. lycopersicum	var. lycopersicum	modern_fresh			x
BGV005873	ECU	COMAV	BGV005873	COMAV	S. lycopersicum	var. lycopersicum	modern_fresh			x
BGV009536	ZMB	COMAV	BGV009536	COMAV	S. lycopersicum	var. lycopersicum	modern_fresh			x
BGV015194	DZA	COMAV	BGV015194	COMAV	S. lycopersicum	var. lycopersicum	modern_fresh			x
TRCA0300	ESP	FMA01	BGV002074	TRADITOM	S. lycopersicum	var. lycopersicum	modern_fresh			x	Fresh
TRCA0360	ESP	FMA01	BGV002119	TRADITOM	S. lycopersicum	var. lycopersicum	modern_fresh			x	Fresh
TRCA1170	ESP	FMA01	LC438	TRADITOM	S. lycopersicum	var. lycopersicum	modern_fresh			x	Fresh
TRCA1220	ESP	FMA01	FMA101	TRADITOM	S. lycopersicum	var. lycopersicum	modern_fresh			x	Fresh/Processing
TRCA1350	ESP	FMA01	FMA237	TRADITOM	S. lycopersicum	var. lycopersicum	modern_fresh			x	Fresh/Processing
TRIS0030	IL	HUJI	9466 JJ	TRADITOM	S. lycopersicum	var. lycopersicum	modern_fresh			x	Fresh
TRMC0030		FITO	ATENEO	TRADITOM	S. lycopersicum	var. lycopersicum	modern_fresh		yes		Fresh
TRMC0050		SEMINIS-MONSANTO	CARAMBA	TRADITOM	S. lycopersicum	var. lycopersicum	modern_fresh		yes		Fresh
TRMC0060		GAUTIER	CAURALINA	TRADITOM	S. lycopersicum	var. lycopersicum	modern_fresh		yes		Fresh
TRMC0070		HM CLAUSE	CLX 37847	TRADITOM	S. lycopersicum	var. lycopersicum	modern_fresh		yes		Fresh
TRMC0080		VILMORIN	CORNABEL	TRADITOM	S. lycopersicum	var. lycopersicum	modern_fresh		yes		Fresh/Processing
TRMC0110		HM CLAUSE	DELIZIA	TRADITOM	S. lycopersicum	var. lycopersicum	modern_fresh		yes		Fresh
TRMC0120		SYNGENTA	DUMAS	TRADITOM	S. lycopersicum	var. lycopersicum	modern_fresh		yes		Fresh
TRMC0130		FITO	DURATOM	TRADITOM	S. lycopersicum	var. lycopersicum	modern_fresh		yes		Fresh
TRMC0460		HM CLAUSE	GOURMANDIA	TRADITOM	S. lycopersicum	var. lycopersicum	modern_fresh		yes		Fresh
TRMC0480		RIJK ZWAAN	GRANSOL RZ	TRADITOM	S. lycopersicum	var. lycopersicum	modern_fresh		yes		Fresh
TRMC0520		NUNHEMS	MARMALINDO	TRADITOM	S. lycopersicum	var. lycopersicum	modern_fresh		yes		Fresh
TRMC0590		RIJK ZWAAN	PRADOLLANO	TRADITOM	S. lycopersicum	var. lycopersicum	modern_fresh		yes		Fresh
TRMC0600		HM CLAUSE	RAF	TRADITOM	S. lycopersicum	var. lycopersicum	modern_fresh		yes		Fresh
TRMC0610		RIJK ZWAAN	RAMYLE	TRADITOM	S. lycopersicum	var. lycopersicum	modern_fresh		yes		Fresh
TRMC0620		VILMORIN	REBELION	TRADITOM	S. lycopersicum	var. lycopersicum	modern_fresh		yes		Fresh
TRMC0680		RIJK ZWAAN	TY 12	TRADITOM	S. lycopersicum	var. lycopersicum	modern_fresh		yes		Fresh
TRMO0110	FRA	FRA030	T100001	TRADITOM	S. lycopersicum	var. lycopersicum	modern_fresh			x	Fresh
TRMO0130	FRA	FRA030	T100028	TRADITOM	S. lycopersicum	var. lycopersicum	modern_fresh			x	Fresh
TRMO0200	FRA	FRA030	T100100	TRADITOM	S. lycopersicum	var. lycopersicum	modern_fresh			x	Fresh
TRMO0210	FRA	FRA030	T101987	TRADITOM	S. lycopersicum	var. lycopersicum	modern_fresh			x	Fresh
TRMO0220	GLP	FRA030	T100131	TRADITOM	S. lycopersicum	var. lycopersicum	modern_fresh			x	Fresh
TRMO0230	GLP	FRA030	T100133	TRADITOM	S. lycopersicum	var. lycopersicum	modern_fresh			x	Fresh
TRMO0460	FRA	FRA030	T100529	TRADITOM	S. lycopersicum	var. lycopersicum	modern_fresh			x	Fresh
TRMO0470	FRA	FRA030	T100532	TRADITOM	S. lycopersicum	var. lycopersicum	modern_fresh			x	Fresh
TRMO0530	FRA	FRA030	T100335	TRADITOM	S. lycopersicum	var. lycopersicum	modern_fresh			x	Fresh
TRMO0630	FRA	FRA030	T101674	TRADITOM	S. lycopersicum	var. lycopersicum	modern_fresh			x	Fresh
TRMO0720	FRA	FRA030	T100766	TRADITOM	S. lycopersicum	var. lycopersicum	modern_fresh			x	Fresh
TRMO1100	GLP	FRA030	T101140	TRADITOM	S. lycopersicum	var. lycopersicum	modern_fresh			x	Fresh
TRPO0190	ITA	ARCA2010		TRADITOM	S. lycopersicum	var. lycopersicum	modern_fresh			x	Fresh
TRPO1410	ITA	CNR-IBBR PORTICI	LYC1893	TRADITOM	S. lycopersicum	var. lycopersicum	modern_fresh			x
TRPO2090	ITA	CNR-IBBR PORTICI	LYC 3230	TRADITOM	S. lycopersicum	var. lycopersicum	modern_fresh			x
TRPO2290	ITA	CNR-IBBR PORTICI	LYC 2571	TRADITOM	S. lycopersicum	var. lycopersicum	modern_fresh			x
TRPO2330	ITA	CNR-IBBR PORTICI	LYC 3364	TRADITOM	S. lycopersicum	var. lycopersicum	modern_fresh			x
TRPO2740	ITA	CNR-IBBR PORTICI	LYC 2575	TRADITOM	S. lycopersicum	var. lycopersicum	modern_fresh			x
TRTH0010	GRC			TRADITOM	S. lycopersicum	var. lycopersicum	modern_fresh			x	Fresh
TRTH0120	GRC	GRC005	KD-226/07	TRADITOM	S. lycopersicum	var. lycopersicum	modern_fresh			x	Fresh
TRTH0140	GRC	GRC005	ANP-193/07	TRADITOM	S. lycopersicum	var. lycopersicum	modern_fresh			x	Fresh
TRTH0220	GRC	GRC005	AO-023/07	TRADITOM	S. lycopersicum	var. lycopersicum	modern_fresh			x	Fresh
TRTH0230	GRC	GRC005	AO-027/07	TRADITOM	S. lycopersicum	var. lycopersicum	modern_fresh			x
TRTH0240	GRC	GRC005	AO-037/07	TRADITOM	S. lycopersicum	var. lycopersicum	modern_fresh			x	Fresh
TRTH0250	GRC			TRADITOM	S. lycopersicum	var. lycopersicum	modern_fresh			x	Fresh
TRTH0260	GRC			TRADITOM	S. lycopersicum	var. lycopersicum	modern_fresh			x	Fresh
TRTH0280	GRC			TRADITOM	S. lycopersicum	var. lycopersicum	modern_fresh			x	Fresh
TRTH0290	GRC			TRADITOM	S. lycopersicum	var. lycopersicum	modern_fresh			x	Fresh
TRTH0300	GRC			TRADITOM	S. lycopersicum	var. lycopersicum	modern_fresh			x	Fresh
TRTH0310	GRC	GRC005	ATS-028/06	TRADITOM	S. lycopersicum	var. lycopersicum	modern_fresh			x
TRTH0320	GRC	GRC005	ATS-131/06	TRADITOM	S. lycopersicum	var. lycopersicum	modern_fresh			x
TRTH0530	GRC	GRC005	GRC017/06	TRADITOM	S. lycopersicum	var. lycopersicum	modern_fresh			x	Fresh
TRTH0580	GRC	GRC005	GRC1032/04	TRADITOM	S. lycopersicum	var. lycopersicum	modern_fresh			x
TRTH0600	GRC	GRC005	GRC1113A/04	TRADITOM	S. lycopersicum	var. lycopersicum	modern_fresh			x	Fresh
TRTH0710	GRC	GRC005	GRC488/04	TRADITOM	S. lycopersicum	var. lycopersicum	modern_fresh			x	Fresh
TRTH0720	GRC	GRC005	GRC491/04	TRADITOM	S. lycopersicum	var. lycopersicum	modern_fresh			x	Fresh
TRTH0760	GRC	GRC005	HL-226/07	TRADITOM	S. lycopersicum	var. lycopersicum	modern_fresh			x
TRTH0800	GRC	GRC005	IK-160/06	TRADITOM	S. lycopersicum	var. lycopersicum	modern_fresh			x
TRTH0830	GRC	GRC005	IS-025/07	TRADITOM	S. lycopersicum	var. lycopersicum	modern_fresh			x	Fresh
TRTH0900	GRC	GRC005	IS-074/07	TRADITOM	S. lycopersicum	var. lycopersicum	modern_fresh			x	Fresh
TRTH1050	GRC	GRC005	IK-054/06	TRADITOM	S. lycopersicum	var. lycopersicum	modern_fresh			x	Fresh
TRTH1060	GRC	GRC005	K-001/06	TRADITOM	S. lycopersicum	var. lycopersicum	modern_fresh			x	Fresh
TRTH1080	GRC	GRC005	K-139/06	TRADITOM	S. lycopersicum	var. lycopersicum	modern_fresh			x	Fresh
TRTH1090	GRC	GRC005	K-140/06	TRADITOM	S. lycopersicum	var. lycopersicum	modern_fresh			x	Fresh
TRTH1110	GRC	GRC005	P-070A/06	TRADITOM	S. lycopersicum	var. lycopersicum	modern_fresh			x	Fresh
TRTH1120	GRC	GRC005	19	TRADITOM	S. lycopersicum	var. lycopersicum	modern_fresh			x	Fresh
TRTH1200	GRC	GRC005	KD-062/07	TRADITOM	S. lycopersicum	var. lycopersicum	modern_fresh			x
TRTH1320	GRC	GRC005	ANP-081/07	TRADITOM	S. lycopersicum	var. lycopersicum	modern_fresh			x
TRTH1490	GRC	GRC005	GRC075/05	TRADITOM	S. lycopersicum	var. lycopersicum	modern_fresh			x
TRTH1650	GRC	GRC005	M-186A/06	TRADITOM	S. lycopersicum	var. lycopersicum	modern_fresh			x	Processing
TRTH1680	GRC			TRADITOM	S. lycopersicum	var. lycopersicum	modern_fresh			x	Fresh
TRTH1780	GRC	GRC005	GRC006/05	TRADITOM	S. lycopersicum	var. lycopersicum	modern_fresh			x
TRTH1790	GRC	GRC005	GRC031/05	TRADITOM	S. lycopersicum	var. lycopersicum	modern_fresh			x	Fresh
TRTH1920	GRC	GRC005	GRC051/05	TRADITOM	S. lycopersicum	var. lycopersicum	modern_fresh			x	Processing
TRTH1970	GRC	GRC005	P-080/06	TRADITOM	S. lycopersicum	var. lycopersicum	modern_fresh			x	Fresh
TRTH2010	GRC	GRC005	P-188/06	TRADITOM	S. lycopersicum	var. lycopersicum	modern_fresh			x
TRTH2040	GRC	GRC005	P-249/06	TRADITOM	S. lycopersicum	var. lycopersicum	modern_fresh			x	Fresh
TRTH2120	GRC	GRC005	GRC011/05	TRADITOM	S. lycopersicum	var. lycopersicum	modern_fresh			x
TRTH2160	GRC	GRC005	ROX-002/07	TRADITOM	S. lycopersicum	var. lycopersicum	modern_fresh			x
TRTH2320	GRC	GRC005	SAS-053/07	TRADITOM	S. lycopersicum	var. lycopersicum	modern_fresh			x
TRTH2350	GRC	GRC005	SAS-069/07	TRADITOM	S. lycopersicum	var. lycopersicum	modern_fresh			x
TRTH2380	GRC	GRC005	SK-001/06	TRADITOM	S. lycopersicum	var. lycopersicum	modern_fresh			x
TRTH2430	GRC	GRC005	SK-053/06-2	TRADITOM	S. lycopersicum	var. lycopersicum	modern_fresh			x
TRTH2470	GRC	GRC005	GRC020/05	TRADITOM	S. lycopersicum	var. lycopersicum	modern_fresh			x
TRTH2490	GRC	GRC005	GRC034/05	TRADITOM	S. lycopersicum	var. lycopersicum	modern_fresh			x	Fresh
TRTH2500	GRC	GRC005	GRC033/05	TRADITOM	S. lycopersicum	var. lycopersicum	modern_fresh			x	Fresh
TRTH2510	GRC	GRC005	GRC033/05-2	TRADITOM	S. lycopersicum	var. lycopersicum	modern_fresh			x	Fresh
TRTH2520	GRC	GRC005	GRC033/05-3	TRADITOM	S. lycopersicum	var. lycopersicum	modern_fresh			x	Fresh
TRTH2610	GRC	GRC005	T-427/06	TRADITOM	S. lycopersicum	var. lycopersicum	modern_fresh			x	Fresh
TRTH2620	GRC	GRC005	T-433/06	TRADITOM	S. lycopersicum	var. lycopersicum	modern_fresh			x
TRTH2690	GRC	GRC005	GRC025/05	TRADITOM	S. lycopersicum	var. lycopersicum	modern_fresh			x
TRTH2810	GRC	GRC005	X-031/06	TRADITOM	S. lycopersicum	var. lycopersicum	modern_fresh			x
TRTH2830	GRC	GRC005	X-051/06	TRADITOM	S. lycopersicum	var. lycopersicum	modern_fresh			x
TRTH2860	GRC	GRC005	XKA-011/07	TRADITOM	S. lycopersicum	var. lycopersicum	modern_fresh			x
TRTH2880	GRC	GRC005	XKA-061/07	TRADITOM	S. lycopersicum	var. lycopersicum	modern_fresh			x	Fresh
TRTH2890	GRC	GRC005	XKA-061/07-2	TRADITOM	S. lycopersicum	var. lycopersicum	modern_fresh			x	Fresh
TRVA0110	ESP	ESP026	BGV000094	TRADITOM	S. lycopersicum	var. lycopersicum	modern_fresh			x	Fresh
TRVA0260	ESP	ESP026	BGV000942	TRADITOM	S. lycopersicum	var. lycopersicum	modern_fresh			x	Fresh
TRVA0280	ESP	ESP026	BGV000965	TRADITOM	S. lycopersicum	var. lycopersicum	modern_fresh			x	Fresh
TRVA0300	ESP	ESP026	BGV000973	TRADITOM	S. lycopersicum	var. lycopersicum	modern_fresh			x	Fresh
TRVA0350	ESP	ESP026	BGV001002	TRADITOM	S. lycopersicum	var. lycopersicum	modern_fresh			x	Fresh
TRVA0360	ESP	ESP026	BGV001012	TRADITOM	S. lycopersicum	var. lycopersicum	modern_fresh			x	Fresh
TRVA0400	ESP	ESP026	BGV001031	TRADITOM	S. lycopersicum	var. lycopersicum	modern_fresh			x	Fresh
TRVA0420	ESP	ESP026	BGV001066	TRADITOM	S. lycopersicum	var. lycopersicum	modern_fresh			x	Fresh
TRVA0460	ESP	ESP026	BGV001334	TRADITOM	S. lycopersicum	var. lycopersicum	modern_fresh			x	Fresh
TRVA0630	ESP	ESP026	BGV002129	TRADITOM	S. lycopersicum	var. lycopersicum	modern_fresh			x	Fresh
TRVA0820	ESP	ESP026	BGV003015	TRADITOM	S. lycopersicum	var. lycopersicum	modern_fresh			x	Fresh
TRVA0870	ESP	ESP026	BGV003080	TRADITOM	S. lycopersicum	var. lycopersicum	modern_fresh			x	Fresh
TRVA0910	ESP	ESP026	BGV003130	TRADITOM	S. lycopersicum	var. lycopersicum	modern_fresh			x	Fresh
TRVA1050	ESP	ESP026	BGV003919	TRADITOM	S. lycopersicum	var. lycopersicum	modern_fresh			x
TRVA1080	ESP	ESP026	BGV003925	TRADITOM	S. lycopersicum	var. lycopersicum	modern_fresh			x	Fresh
TRVA1210	ESP	ESP026	BGV004521	TRADITOM	S. lycopersicum	var. lycopersicum	modern_fresh			x	Fresh
TRVA1290	ESP	ESP026	BGV005423	TRADITOM	S. lycopersicum	var. lycopersicum	modern_fresh			x	Fresh
TRVA1340	ESP	ESP026	BGV005432	TRADITOM	S. lycopersicum	var. lycopersicum	modern_fresh			x	Fresh
TRVA1610	ESP	ESP026	BGV005514	TRADITOM	S. lycopersicum	var. lycopersicum	modern_fresh			x	LSL
TRVA1740	ESP	ESP026	BGV005577	TRADITOM	S. lycopersicum	var. lycopersicum	modern_fresh			x	Fresh
TRVA1780	ESP	ESP026	BGV005592	TRADITOM	S. lycopersicum	var. lycopersicum	modern_fresh			x	LSL
TRVA1870	ESP	ESP026	BGV005644	TRADITOM	S. lycopersicum	var. lycopersicum	modern_fresh			x	Fresh
TRVA2020	ESP	ESP026	BGV005662	TRADITOM	S. lycopersicum	var. lycopersicum	modern_fresh			x	LSL
TRVA2060	ESP	ESP026	BGV005671	TRADITOM	S. lycopersicum	var. lycopersicum	modern_fresh			x	Fresh
TRVA2100	ESP	ESP026	BGV005699	TRADITOM	S. lycopersicum	var. lycopersicum	modern_fresh			x	Fresh
TRVA2130	ESP	ESP026	BGV005709	TRADITOM	S. lycopersicum	var. lycopersicum	modern_fresh			x	Fresh
TRVA2160	ESP	ESP026	BGV008466	TRADITOM	S. lycopersicum	var. lycopersicum	modern_fresh			x	Fresh
TRVA2230	ESP	ESP026	BGV009792	TRADITOM	S. lycopersicum	var. lycopersicum	modern_fresh			x	Fresh
TRVA2290	ESP	ESP026	BGV011857	TRADITOM	S. lycopersicum	var. lycopersicum	modern_fresh			x	Fresh
TRVA2510	ESP	ESP026	BGV014435	TRADITOM	S. lycopersicum	var. lycopersicum	modern_fresh			x	Fresh
TRVA2520	ESP	ESP026	BGV014438	TRADITOM	S. lycopersicum	var. lycopersicum	modern_fresh			x	Processing
TRVA2560	ESP	ESP026	BGV014661	TRADITOM	S. lycopersicum	var. lycopersicum	modern_fresh			x	Fresh
TRVA2710	ESP	ESP026	BGV015486	TRADITOM	S. lycopersicum	var. lycopersicum	modern_fresh			x	Fresh
TRVA2790	ESP	ESP026		TRADITOM	S. lycopersicum	var. lycopersicum	modern_fresh			x	LSL
TRVA3060	ESP	ESP026		TRADITOM	S. lycopersicum	var. lycopersicum	modern_fresh			x	Fresh
TRVA3270	ESP	ESP026		TRADITOM	S. lycopersicum	var. lycopersicum	modern_fresh			x	Fresh
TRVA3280	ESP	ESP026		TRADITOM	S. lycopersicum	var. lycopersicum	modern_fresh			x	Fresh
TRVI0120	ESP	ITA067	V710050	TRADITOM	S. lycopersicum	var. lycopersicum	modern_fresh			x	Fresh
TRVI0900	ITA	ITA067	V710220	TRADITOM	S. lycopersicum	var. lycopersicum	modern_fresh			x	Fresh
TRVI1040	ITA	ITA067	V710240	TRADITOM	S. lycopersicum	var. lycopersicum	modern_fresh			x	Fresh
TRVI1100	ITA	ITA067	V710246	TRADITOM	S. lycopersicum	var. lycopersicum	modern_fresh			x	Fresh
TRVI1120	ITA	ITA067	V710248	TRADITOM	S. lycopersicum	var. lycopersicum	modern_fresh			x	Fresh
TRVI1400	ITA	ITA067	V710305	TRADITOM	S. lycopersicum	var. lycopersicum	modern_fresh			x	Fresh
TRVI1920	ITA	ITA067	V710366	TRADITOM	S. lycopersicum	var. lycopersicum	modern_fresh			x	Processing
TRVI1930	FRA	ITA067	V710367	TRADITOM	S. lycopersicum	var. lycopersicum	modern_fresh			x	Fresh
TRVI1940	FRA	ITA067	V710411	TRADITOM	S. lycopersicum	var. lycopersicum	modern_fresh			x	Fresh
HEINZ1706				TRADITOM	S. lycopersicum	var. lycopersicum	modern_lsl_and_processing			x
TRBA0300	ESP	UNIV ILLES BALEARS	UIB0022	TRADITOM	S. lycopersicum	var. lycopersicum	modern_lsl_and_processing			x
TRBA0440	ESP	UNIV ILLES BALEARS	UIB0036	TRADITOM	S. lycopersicum	var. lycopersicum	modern_lsl_and_processing			x	LSL
TRBA0520	ESP	UNIV ILLES BALEARS	UIB0045	TRADITOM	S. lycopersicum	var. lycopersicum	modern_lsl_and_processing			x	Fresh
TRBA0600	ESP	UNIV ILLES BALEARS	UIB0053	TRADITOM	S. lycopersicum	var. lycopersicum	modern_lsl_and_processing			x	LSL
TRBA0730	ESP	UNIV ILLES BALEARS	UIB0066	TRADITOM	S. lycopersicum	var. lycopersicum	modern_lsl_and_processing			x	LSL
TRBA1020	ESP	UNIV ILLES BALEARS	UIB0096	TRADITOM	S. lycopersicum	var. lycopersicum	modern_lsl_and_processing			x
TRBA1030	ESP	UNIV ILLES BALEARS	UIB0097	TRADITOM	S. lycopersicum	var. lycopersicum	modern_lsl_and_processing			x
TRBA1140	ESP	UNIV ILLES BALEARS	UIB0108	TRADITOM	S. lycopersicum	var. lycopersicum	modern_lsl_and_processing			x	LSL
TRBA1230	ESP	UNIV ILLES BALEARS	UIB0117	TRADITOM	S. lycopersicum	var. lycopersicum	modern_lsl_and_processing			x	LSL
TRBA1650	ESP	UNIV ILLES BALEARS	UIB0160	TRADITOM	S. lycopersicum	var. lycopersicum	modern_lsl_and_processing			x	Fresh
TRBA1980	ESP	UNIV ILLES BALEARS	UIB0196	TRADITOM	S. lycopersicum	var. lycopersicum	modern_lsl_and_processing			x	Processing
TRCA0390	ESP	FMA01	LC14	TRADITOM	S. lycopersicum	var. lycopersicum	modern_lsl_and_processing			x	LSL
TRCA0430	ESP	FMA01	LC22	TRADITOM	S. lycopersicum	var. lycopersicum	modern_lsl_and_processing			x	Fresh
TRCA1270	ESP	FMA01	FMA17	TRADITOM	S. lycopersicum	var. lycopersicum	modern_lsl_and_processing			x	Fresh
TRCA1460	ESP	FMA01	LC501	TRADITOM	S. lycopersicum	var. lycopersicum	modern_lsl_and_processing			x	LSL
TRMO0120	FRA	FRA030	T100027	TRADITOM	S. lycopersicum	var. lycopersicum	modern_lsl_and_processing			x	Fresh
TRMO0670	FRA	FRA030	T100706	TRADITOM	S. lycopersicum	var. lycopersicum	modern_lsl_and_processing			x	Fresh
TRMO0890	FRA	FRA030	T100906	TRADITOM	S. lycopersicum	var. lycopersicum	modern_lsl_and_processing			x	Processing
TRPA0160	ITA	UNIV OF REGGIO CALABRIA	RC10006	TRADITOM	S. lycopersicum	var. lycopersicum	modern_lsl_and_processing			x	LSL
TRPA0340	ITA	UNIV OF REGGIO CALABRIA	RC10024	TRADITOM	S. lycopersicum	var. lycopersicum	modern_lsl_and_processing			x	LSL
TRPO0220	ITA	ARCA2010		TRADITOM	S. lycopersicum	var. lycopersicum	modern_lsl_and_processing			x	Processing
TRPO1420	ITA	CNR-IBBR PORTICI	LYC1895	TRADITOM	S. lycopersicum	var. lycopersicum	modern_lsl_and_processing			x	Fresh/Processing
TRPO1460	ITA	CNR-IBBR PORTICI	LYC1899	TRADITOM	S. lycopersicum	var. lycopersicum	modern_lsl_and_processing			x
TRPO1690	ITA	CNR-IBBR PORTICI	LYC1916	TRADITOM	S. lycopersicum	var. lycopersicum	modern_lsl_and_processing			x
TRPO1940	ITA	CNR-IBBR PORTICI	LYC 3084	TRADITOM	S. lycopersicum	var. lycopersicum	modern_lsl_and_processing			x	Processing
TRPO1950	ITA	CNR-IBBR PORTICI	LYC 3085	TRADITOM	S. lycopersicum	var. lycopersicum	modern_lsl_and_processing			x	Fresh
TRPO2240	ITA	CNR-IBBR PORTICI	LYC 2570	TRADITOM	S. lycopersicum	var. lycopersicum	modern_lsl_and_processing			x
TRPO2440	ITA	CNR-IBBR PORTICI	LYC 3406	TRADITOM	S. lycopersicum	var. lycopersicum	modern_lsl_and_processing			x
TRPO2610	ITA	CNR-IBBR PORTICI	LYC 3630	TRADITOM	S. lycopersicum	var. lycopersicum	modern_lsl_and_processing			x	Fresh/Processing
TRTH0380	GRC	GRC005	IS-009/07	TRADITOM	S. lycopersicum	var. lycopersicum	modern_lsl_and_processing			x	Fresh/Processing
TRTH0480	GRC	GRC005	GRC 006/07	TRADITOM	S. lycopersicum	var. lycopersicum	modern_lsl_and_processing			x	Fresh/Processing
TRTH0950	GRC	GRC005	IS-189/07	TRADITOM	S. lycopersicum	var. lycopersicum	modern_lsl_and_processing			x	Fresh/Processing
TRTH0960	GRC	GRC005	IS-189/07-2	TRADITOM	S. lycopersicum	var. lycopersicum	modern_lsl_and_processing			x
TRTH1270	GRC	GRC005	IK-161/06	TRADITOM	S. lycopersicum	var. lycopersicum	modern_lsl_and_processing			x
TRTH1330	GRC	GRC005	HL-073/07	TRADITOM	S. lycopersicum	var. lycopersicum	modern_lsl_and_processing			x	Fresh
TRTH1870	GRC	GRC005	M-109 (AB)/06	TRADITOM	S. lycopersicum	var. lycopersicum	modern_lsl_and_processing			x
TRTH1880	GRC	GRC005	IS-030/07	TRADITOM	S. lycopersicum	var. lycopersicum	modern_lsl_and_processing			x	Fresh/Processing
TRTH2440	GRC	GRC005	SK-053/06-3	TRADITOM	S. lycopersicum	var. lycopersicum	modern_lsl_and_processing			x	Processing
TRTH2750	GRC	GRC005	GRC490/04	TRADITOM	S. lycopersicum	var. lycopersicum	modern_lsl_and_processing			x	Processing
TRVA0030	ESP			TRADITOM	S. lycopersicum	var. lycopersicum	modern_lsl_and_processing			x	LSL
TRVA0250	ESP	ESP026	BGV000936	TRADITOM	S. lycopersicum	var. lycopersicum	modern_lsl_and_processing			x	Processing
TRVA0310	ESP	ESP026	BGV000974	TRADITOM	S. lycopersicum	var. lycopersicum	modern_lsl_and_processing			x	Processing
TRVA0470	ESP	ESP026	BGV001534	TRADITOM	S. lycopersicum	var. lycopersicum	modern_lsl_and_processing			x	Processing
TRVA0480	ESP	ESP026	BGV001544	TRADITOM	S. lycopersicum	var. lycopersicum	modern_lsl_and_processing			x	Processing
TRVA0500	ESP	ESP026	BGV001571	TRADITOM	S. lycopersicum	var. lycopersicum	modern_lsl_and_processing			x	LSL
TRVA0530	ESP	ESP026	BGV002042	TRADITOM	S. lycopersicum	var. lycopersicum	modern_lsl_and_processing			x	Processing
TRVA0540	ESP	ESP026	BGV002047	TRADITOM	S. lycopersicum	var. lycopersicum	modern_lsl_and_processing			x	Fresh
TRVA0550	ESP	ESP026	BGV002063	TRADITOM	S. lycopersicum	var. lycopersicum	modern_lsl_and_processing			x	Processing
TRVA1070	ESP	ESP026	BGV003921	TRADITOM	S. lycopersicum	var. lycopersicum	modern_lsl_and_processing			x
TRVA1370	ESP	ESP026	BGV005450	TRADITOM	S. lycopersicum	var. lycopersicum	modern_lsl_and_processing			x	Fresh
TRVA1400	ESP	ESP026	BGV005460	TRADITOM	S. lycopersicum	var. lycopersicum	modern_lsl_and_processing			x	LSL
TRVA1420	ESP	ESP026	BGV005462	TRADITOM	S. lycopersicum	var. lycopersicum	modern_lsl_and_processing			x	Processing
TRVA1430	ESP	ESP026	BGV005470	TRADITOM	S. lycopersicum	var. lycopersicum	modern_lsl_and_processing			x	Processing
TRVA1470	ESP	ESP026	BGV005484	TRADITOM	S. lycopersicum	var. lycopersicum	modern_lsl_and_processing			x	Processing
TRVA1600	ESP	ESP026	BGV005512	TRADITOM	S. lycopersicum	var. lycopersicum	modern_lsl_and_processing			x	Processing
TRVA1730	ESP	ESP026	BGV005572	TRADITOM	S. lycopersicum	var. lycopersicum	modern_lsl_and_processing			x	LSL
TRVA2870	ESP	ESP026		TRADITOM	S. lycopersicum	var. lycopersicum	modern_lsl_and_processing			x	LSL
TRVI0040	ITA	ITA067	V710301	TRADITOM	S. lycopersicum	var. lycopersicum	modern_lsl_and_processing			x	LSL
TRVI0240	ITA	ITA067	V710110	TRADITOM	S. lycopersicum	var. lycopersicum	modern_lsl_and_processing			x	Fresh
TRVI0280	ITA	ITA067	V710117	TRADITOM	S. lycopersicum	var. lycopersicum	modern_lsl_and_processing			x	Fresh/Processing
TRVI1910	UKR	ITA067	V710340	TRADITOM	S. lycopersicum	var. lycopersicum	modern_lsl_and_processing			x	Processing
TRPO0170	ITA	ARCA2010	K 01	TRADITOM	S. lycopersicum	var. lycopersicum	modern_processing			x	Fresh/Processing
TRPO0200	ITA	ARCA2010		TRADITOM	S. lycopersicum	var. lycopersicum	modern_processing			x	Processing
TRPO0210	ITA	ARCA2010		TRADITOM	S. lycopersicum	var. lycopersicum	modern_processing			x	Processing
TRPO1160	ITA	CNR-IBBR PORTICI	LYC1742	TRADITOM	S. lycopersicum	var. lycopersicum	modern_processing			x
TRPO1450	ITA	CNR-IBBR PORTICI	LYC1898	TRADITOM	S. lycopersicum	var. lycopersicum	modern_processing			x
TRPO1590	ITA	CNR-IBBR PORTICI	LYC1915	TRADITOM	S. lycopersicum	var. lycopersicum	modern_processing			x
TRPO2320	ITA	CNR-IBBR PORTICI	LYC 3363	TRADITOM	S. lycopersicum	var. lycopersicum	modern_processing			x
TRPO2670	ITA	CNR-IBBR PORTICI	LYC 3925	TRADITOM	S. lycopersicum	var. lycopersicum	modern_processing			x
TRTH0400	GRC	GRC005	GRC058/05	TRADITOM	S. lycopersicum	var. lycopersicum	modern_processing			x	Processing
TRTH0550	GRC	GRC005	GRC019/06	TRADITOM	S. lycopersicum	var. lycopersicum	modern_processing			x	Processing
TRTH0790	GRC	GRC005	IK-134/06	TRADITOM	S. lycopersicum	var. lycopersicum	modern_processing			x	Processing
TRTH0810	GRC			TRADITOM	S. lycopersicum	var. lycopersicum	modern_processing			x	Fresh/Processing
TRTH1540	GRC	GRC005	LKK-092/07	TRADITOM	S. lycopersicum	var. lycopersicum	modern_processing			x	Processing
TRVA0170	ESP	ESP026	BGV000902	TRADITOM	S. lycopersicum	var. lycopersicum	modern_processing			x	Fresh
TRVA0390	ESP	ESP026	BGV001030	TRADITOM	S. lycopersicum	var. lycopersicum	modern_processing			x	Processing
TRVA0490	ESP	ESP026	BGV001546	TRADITOM	S. lycopersicum	var. lycopersicum	modern_processing			x	Processing
TRVA1060	ESP	ESP026	BGV003920	TRADITOM	S. lycopersicum	var. lycopersicum	modern_processing			x	Processing
TRVA1410	ESP	ESP026	BGV005461	TRADITOM	S. lycopersicum	var. lycopersicum	modern_processing			x
TRVA1580	ESP	ESP026	BGV005510	TRADITOM	S. lycopersicum	var. lycopersicum	modern_processing			x	Processing
TRVA1750	ESP	ESP026	BGV005581	TRADITOM	S. lycopersicum	var. lycopersicum	modern_processing			x	Fresh/Processing
TRVI0060	ITA	ITA067	V711278	TRADITOM	S. lycopersicum	var. lycopersicum	modern_processing			x	Processing
TRVI0230	ITA	ITA067	V710109	TRADITOM	S. lycopersicum	var. lycopersicum	modern_processing			x	Processing
TRVI0670	ITA	ITA067	V710184	TRADITOM	S. lycopersicum	var. lycopersicum	modern_processing			x	Fresh/Processing
TRVI0970	ITA	ITA067	V710231	TRADITOM	S. lycopersicum	var. lycopersicum	modern_processing			x	Fresh/Processing
TRVI1070	ITA	ITA067	V710243	TRADITOM	S. lycopersicum	var. lycopersicum	modern_processing			x	Processing
TRVI1140	ITA	ITA067	V710250	TRADITOM	S. lycopersicum	var. lycopersicum	modern_processing			x	LSL/Processing
TRVI1360	ITA	ITA067	V710296	TRADITOM	S. lycopersicum	var. lycopersicum	modern_processing			x	Fresh/Processing
TRVI1470	ITA	ITA067	V710312	TRADITOM	S. lycopersicum	var. lycopersicum	modern_processing			x	Processing
BGV006753	ECU	COMAV	BGV006753	COMAV	S. lycopersicum	var. cerasiforme	SLC_Ecu
BGV006767	ECU	COMAV	BGV006767	COMAV	S. lycopersicum	var. cerasiforme	SLC_Ecu
BGV006777	ECU	COMAV	BGV006777	COMAV	S. lycopersicum		SLC_Ecu
BGV006779	ECU	COMAV	BGV006779	COMAV	S. lycopersicum	var. cerasiforme	SLC_Ecu
BGV006783	ECU	COMAV	BGV006783	COMAV	S. lycopersicum	var. cerasiforme	SLC_Ecu
BGV006784	ECU	COMAV	BGV006784	COMAV	S. lycopersicum	var. cerasiforme	SLC_Ecu
BGV006792	ECU	COMAV	BGV006792	COMAV	S. lycopersicum	var. cerasiforme	SLC_Ecu
BGV006825	ECU	COMAV	BGV006825	COMAV	S. lycopersicum	var. cerasiforme	SLC_Ecu
BGV006857	ECU	COMAV	BGV006857	COMAV	S. lycopersicum	var. cerasiforme	SLC_Ecu
BGV006934	ECU	COMAV	BGV006934	COMAV	S. lycopersicum	var. cerasiforme	SLC_Ecu
BGV003102	ESP	COMAV	BGV003102	COMAV	S. lycopersicum	var. cerasiforme	SLC_Peru_MA
BGV005895	ECU	COMAV	BGV005895	COMAV	S. lycopersicum	var. cerasiforme	SLC_Peru_MA
BGV006931	ECU	COMAV	BGV006931	COMAV	S. lycopersicum	var. cerasiforme	SLC_Peru_MA
BGV006932	ECU	COMAV	BGV006932	COMAV	S. lycopersicum	var. cerasiforme	SLC_Peru_MA
BGV007867	MEX	COMAV	BGV007867	COMAV	S. lycopersicum	var. lycopersicum	SLC_Peru_MA
BGV007898	MEX	COMAV	BGV007898	COMAV	S. lycopersicum	var. lycopersicum	SLC_Peru_MA
BGV007900	MEX	COMAV	BGV007900	COMAV	S. lycopersicum	var. lycopersicum	SLC_Peru_MA
BGV007905	MEX	COMAV	BGV007905	COMAV	S. lycopersicum	var. lycopersicum	SLC_Peru_MA
BGV007906	MEX	COMAV	BGV007906	COMAV	S. lycopersicum	var. cerasiforme	SLC_Peru_MA
BGV007907	MEX	COMAV	BGV007907	COMAV	S. lycopersicum	var. cerasiforme	SLC_Peru_MA
BGV007912	MEX	COMAV	BGV007912	COMAV	S. lycopersicum	var. cerasiforme	SLC_Peru_MA
BGV007913	MEX	COMAV	BGV007913	COMAV	S. lycopersicum	var. cerasiforme	SLC_Peru_MA
BGV007918	MEX	COMAV	BGV007918	COMAV	S. lycopersicum	var. cerasiforme	SLC_Peru_MA
BGV007932	MEX	COMAV	BGV007932	COMAV	S. lycopersicum	var. lycopersicum	SLC_Peru_MA
BGV007939	MEX	COMAV	BGV007939	COMAV	S. lycopersicum	var. lycopersicum	SLC_Peru_MA
BGV007942	MEX	COMAV	BGV007942	COMAV	S. lycopersicum	var. lycopersicum	SLC_Peru_MA
BGV008063	ZMB	COMAV	BGV008063	COMAV	S. lycopersicum	var. cerasiforme	SLC_Peru_MA
BGV008096	PER	COMAV	BGV008096	COMAV	S. lycopersicum	var. cerasiforme	SLC_Peru_MA
BGV008224	NIC	COMAV	BGV008224	COMAV	S. lycopersicum	var. cerasiforme	SLC_Peru_MA
BGV009500	CUB	COMAV	BGV009500	COMAV	S. lycopersicum	var. lycopersicum	SLC_Peru_MA
BGV009513	CUB	COMAV	BGV009513	COMAV	S. lycopersicum		SLC_Peru_MA
BGV013157	PER	COMAV	BGV013157	COMAV	S. lycopersicum	var. lycopersicum	SLC_Peru_MA
BGV013161	PER	COMAV	BGV013161	COMAV	S. lycopersicum	var. cerasiforme	SLC_Peru_MA
BGV015732	PER	COMAV	BGV015732	COMAV	S. lycopersicum	var. lycopersicum	SLC_Peru_MA
TRBA1600	ESP	UNIV ILLES BALEARS	UIB0155	TRADITOM	S. lycopersicum	var. lycopersicum	SLC_Peru_MA				Fresh
TRBA1610	ESP	UNIV ILLES BALEARS	UIB0156	TRADITOM	S. lycopersicum	var. lycopersicum	SLC_Peru_MA				Fresh
TRCA0180	ESP	FMA01	BGV002223	TRADITOM	S. lycopersicum	var. lycopersicum	SLC_Peru_MA				Fresh
TRCA0460	ESP	FMA01	LC49	TRADITOM	S. lycopersicum	var. lycopersicum	SLC_Peru_MA				Fresh
TRCA0510	ESP	FMA01	LC81	TRADITOM	S. lycopersicum	var. lycopersicum	SLC_Peru_MA				Fresh
TRMO0250	FRA	FRA030	T100160	TRADITOM	S. lycopersicum	var. lycopersicum	SLC_Peru_MA				Fresh
TRMO0260	FRA	FRA030	T100161	TRADITOM	S. lycopersicum	var. lycopersicum	SLC_Peru_MA				Fresh
TRPO1630	ITA	CNR-IBBR PORTICI	LYC1920	TRADITOM	S. lycopersicum	var. lycopersicum	SLC_Peru_MA
TRVA0510	ESP	ESP026	BGV001572	TRADITOM	S. lycopersicum	var. lycopersicum	SLC_Peru_MA				Fresh
TRVA0590	ESP	ESP026	BGV002097	TRADITOM	S. lycopersicum	var. lycopersicum	SLC_Peru_MA				Fresh
TRVA0710	ESP	ESP026	BGV002221	TRADITOM	S. lycopersicum	var. lycopersicum	SLC_Peru_MA				LSL
TRVA0850	ESP	ESP026	BGV003059	TRADITOM	S. lycopersicum	var. lycopersicum	SLC_Peru_MA				Fresh
TRVA0880	ESP	ESP026	BGV003086	TRADITOM	S. lycopersicum	var. lycopersicum	SLC_Peru_MA				Processing
TRVA0890	ESP	ESP026	BGV003088	TRADITOM	S. lycopersicum	var. lycopersicum	SLC_Peru_MA				Processing
TRVA1150	ESP	ESP026	BGV004384	TRADITOM	S. lycopersicum	var. lycopersicum	SLC_Peru_MA				Fresh
TRVA1180	ESP	ESP026	BGV004463	TRADITOM	S. lycopersicum	var. lycopersicum	SLC_Peru_MA				Fresh
TRVI0300	GRC	ITA067	V710122	TRADITOM	S. lycopersicum	var. lycopersicum	SLC_Peru_MA				Fresh
TRVI0950	ITA	ITA067	V710228	TRADITOM	S. lycopersicum	var. lycopersicum	SLC_Peru_MA				Fresh/Processing
BGV006129	ECU	COMAV	BGV006129	COMAV	S. pimpinellifolium		SP
BGV006331	PER	COMAV	BGV006331	COMAV	S. pimpinellifolium		SP
BGV006336	PER	COMAV	BGV006336	COMAV	S. pimpinellifolium		SP
BGV006341	PER	COMAV	BGV006341	COMAV	S. pimpinellifolium		SP
BGV006343	PER	COMAV	BGV006343	COMAV	S. pimpinellifolium		SP
BGV006345	PER	COMAV	BGV006345	COMAV	S. pimpinellifolium		SP
BGV006347	PER	COMAV	BGV006347	COMAV	S. pimpinellifolium		SP
BGV006369	PER	COMAV	BGV006369	COMAV	S. pimpinellifolium		SP
BGV006452	PER	COMAV	BGV006452	COMAV	S. pimpinellifolium		SP
BGV006484	PER	COMAV	BGV006484	COMAV	S. pimpinellifolium		SP
BGV006492	PER	COMAV	BGV006492	COMAV	S. pimpinellifolium		SP
BGV006504	PER	COMAV	BGV006504	COMAV	S. pimpinellifolium		SP
BGV006507	PER	COMAV	BGV006507	COMAV	S. pimpinellifolium		SP
BGV006514	PER	COMAV	BGV006514	COMAV	S. pimpinellifolium		SP
BGV006639	PER	COMAV	BGV006639	COMAV	S. pimpinellifolium		SP
BGV006642	PER	COMAV	BGV006642	COMAV	S. pimpinellifolium		SP
BGV006690	ECU	COMAV	BGV006690	COMAV	S. pimpinellifolium		SP
BGV006691	ECU	COMAV	BGV006691	COMAV	S. pimpinellifolium		SP
BGV006712	ECU	COMAV	BGV006712	COMAV	S. pimpinellifolium		SP
BGV007946	PER	COMAV	BGV007946	COMAV	S. pimpinellifolium		SP
BGV008094	PER	COMAV	BGV008094	COMAV	S. pimpinellifolium		SP
BGV013923	PER	COMAV	BGV013923	COMAV	S. pimpinellifolium		SP
BGV015381	PER	COMAV	BGV015381	COMAV	S. pimpinellifolium		SP
BGV015382	PER	COMAV	BGV015382	COMAV	S. pimpinellifolium		SP
BGV007100	ECU	COMAV	BGV007100	COMAV	S. pimpinellifolium		SP_NEcu
BGV007109	ECU	COMAV	BGV007109	COMAV	S. pimpinellifolium		SP_NEcu
BGV007119	ECU	COMAV	BGV007119	COMAV	S. pimpinellifolium		SP_NEcu
BGV007145	ECU	COMAV	BGV007145	COMAV	S. pimpinellifolium		SP_NEcu
BGV007158	ECU	COMAV	BGV007158	COMAV	S. pimpinellifolium		SP_NEcu
BGV007161	ECU	COMAV	BGV007161	COMAV	S. pimpinellifolium		SP_NEcu
BGV007208	ECU	COMAV	BGV007208	COMAV	S. pimpinellifolium		SP_NEcu
BGV007222	ECU	COMAV	BGV007222	COMAV	S. pimpinellifolium		SP_NEcu
BGV007225	ECU	COMAV	BGV007225	COMAV	S. pimpinellifolium		SP_NEcu
BGV007272	ECU	COMAV	BGV007272	COMAV	S. pimpinellifolium		SP_NEcu
BGV009285	ECU	COMAV	BGV009285	COMAV	S. pimpinellifolium		SP_NEcu
BGV009287	ECU	COMAV	BGV009287	COMAV	S. pimpinellifolium		SP_NEcu
BGV009292	ECU	COMAV	BGV009292	COMAV	S. pimpinellifolium		SP_NEcu
BGV009300	ECU	COMAV	BGV009300	COMAV	S. pimpinellifolium		SP_NEcu
BGV009304	ECU	COMAV	BGV009304	COMAV	S. pimpinellifolium		SP_NEcu
HEINZ1706XLA1589	PER	COMAV		COMAV	S. lycopersicum	var. lycopersicum	SPxSL
TRIS0010	IL	HUJI	DZ 52	TRADITOM	S. lycopersicum	var. lycopersicum	SPxSL				Fresh
TRIS0020	IL	HUJI	9457 CHERRY	TRADITOM	S. lycopersicum	var. lycopersicum	SPxSL				Fresh
TRMC0010		SYNGENTA	ANGELLE	TRADITOM	S. lycopersicum	var. lycopersicum	SPxSL		yes		Fresh
TRMC0090		HM CLAUSE	CREATIVO	TRADITOM	S. lycopersicum	var. lycopersicum	SPxSL		yes		Fresh
TRMC0100		ISI	DARDO	TRADITOM	S. lycopersicum	var. lycopersicum	SPxSL		yes		Fresh
TRMC0500		FITO	LUCENTE	TRADITOM	S. lycopersicum	var. lycopersicum	SPxSL		yes		Fresh
TRMC0560		ISI	PIXEL	TRADITOM	S. lycopersicum	var. lycopersicum	SPxSL		yes		Fresh
TRMC0650		ISI	TUDOR	TRADITOM	S. lycopersicum	var. lycopersicum	SPxSL		yes		Fresh
TRPO1510	ITA	CNR-IBBR PORTICI	LYC1907	TRADITOM	S. lycopersicum	var. lycopersicum	SPxSL
TRTH1440	GRC	GRC005	KTHI-079/07	TRADITOM	S. lycopersicum	var. lycopersicum	SPxSL				Fresh
TRTH1600	GRC	GRC005	M-138Î‘/06	TRADITOM	S. lycopersicum	var. lycopersicum	SPxSL
TRVA1170	ESP	ESP026	BGV004421	TRADITOM	S. lycopersicum	var. lycopersicum	SPxSL				Fresh
TRVA2190	ESP	ESP026	BGV009558	TRADITOM	S. lycopersicum	var. lycopersicum	SPxSL				Fresh
TRVA2240	ESP	ESP026	BGV009803	TRADITOM	S. lycopersicum	var. lycopersicum	SPxSL				LSL
TRVI1390	ITA	ITA067	V710304	TRADITOM	S. lycopersicum	var. lycopersicum	SPxSL				Fresh
TRVI1430	ITA	ITA067	V710308	TRADITOM	S. lycopersicum	var. lycopersicum	SPxSL				Fresh/Processing
TRVI1440	ITA	ITA067	V710309	TRADITOM	S. lycopersicum	var. lycopersicum	SPxSL				Fresh
TRVI1450	ITA	ITA067	V710310	TRADITOM	S. lycopersicum	var. lycopersicum	SPxSL				Fresh/Processing
TRVI1460	ITA	ITA067	V710311	TRADITOM	S. lycopersicum	var. lycopersicum	SPxSL				Fresh/Processing
BGV000932	ESP	COMAV	BGV000932	COMAV	S. lycopersicum	var. lycopersicum	traditional
BGV000933	ESP	COMAV	BGV000933	COMAV	S. lycopersicum	var. lycopersicum	traditional
BGV002117	ESP	COMAV	BGV002117	COMAV	S. lycopersicum	var. lycopersicum	traditional	Palosanto Pometa 1
BGV002168	ESP	COMAV	BGV002168	COMAV	S. lycopersicum	var. lycopersicum	traditional
BGV002221	ESP	COMAV	BGV002221	COMAV	S. lycopersicum	var. lycopersicum	traditional
BGV002270	ESP	COMAV	BGV002270	COMAV	S. lycopersicum	var. lycopersicum	traditional	Marmande
BGV003048	ESP	COMAV	BGV003048	COMAV	S. lycopersicum	var. lycopersicum	traditional
BGV004628	USA	COMAV	BGV004628	COMAV	S. lycopersicum	var. lycopersicum	traditional
BGV004664	USA	COMAV	BGV004664	COMAV	S. lycopersicum	var. lycopersicum	traditional
BGV004667	USA	COMAV	BGV004667	COMAV	S. lycopersicum	var. lycopersicum	traditional	Cor De Bou
BGV004672	USA	COMAV	BGV004672	COMAV	S. lycopersicum	var. lycopersicum	traditional
BGV005495	ESP	COMAV	BGV005495	COMAV	S. lycopersicum	var. lycopersicum	traditional	Pimiento
BGV005628	ESP	COMAV	BGV005628	COMAV	S. lycopersicum	var. lycopersicum	traditional	Muchamiel
BGV005655	ESP	COMAV	BGV005655	COMAV	S. lycopersicum	var. lycopersicum	traditional	Valenciano
BGV007923	MEX	COMAV	BGV007923	COMAV	S. lycopersicum	var. lycopersicum	traditional	Ita Ellipsoid
BGV008361	UKR	COMAV	BGV008361	COMAV	S. lycopersicum	var. lycopersicum	traditional
BGV009503	EST	COMAV	BGV009503	COMAV	S. lycopersicum	var. lycopersicum	traditional
BGV009510	SDN	COMAV	BGV009510	COMAV	S. lycopersicum	var. lycopersicum	traditional	Palosanto Pometa 1
TRBA0160	ESP	UNIV ILLES BALEARS	UIB0007	TRADITOM	S. lycopersicum	var. lycopersicum	traditional	Lsl Ramellet			LSL
TRBA0170	ESP	UNIV ILLES BALEARS	UIB0008	TRADITOM	S. lycopersicum	var. lycopersicum	traditional	Lsl Ramellet			LSL
TRBA0180	ESP	UNIV ILLES BALEARS	UIB0010	TRADITOM	S. lycopersicum	var. lycopersicum	traditional	Lsl Ramellet			LSL
TRBA0240	ESP	UNIV ILLES BALEARS	UIB0016	TRADITOM	S. lycopersicum	var. lycopersicum	traditional	Lsl Ramellet			LSL
TRBA0250	ESP	UNIV ILLES BALEARS	UIB0017	TRADITOM	S. lycopersicum	var. lycopersicum	traditional	Lsl Ramellet			LSL
TRBA0260	ESP	UNIV ILLES BALEARS	UIB0018	TRADITOM	S. lycopersicum	var. lycopersicum	traditional	Lsl Ramellet			LSL
TRBA0270	ESP	UNIV ILLES BALEARS	UIB0019	TRADITOM	S. lycopersicum	var. lycopersicum	traditional	Lsl Ramellet			LSL
TRBA0280	ESP	UNIV ILLES BALEARS	UIB0020	TRADITOM	S. lycopersicum	var. lycopersicum	traditional	Ita Grc			LSL
TRBA0310	ESP	UNIV ILLES BALEARS	UIB0023	TRADITOM	S. lycopersicum	var. lycopersicum	traditional	Lsl Ramellet			LSL
TRBA0340	ESP	UNIV ILLES BALEARS	UIB0026	TRADITOM	S. lycopersicum	var. lycopersicum	traditional	Lsl Ramellet			LSL
TRBA0360	ESP	UNIV ILLES BALEARS	UIB0028	TRADITOM	S. lycopersicum	var. lycopersicum	traditional	Lsl Ramellet			LSL
TRBA0380	ESP	UNIV ILLES BALEARS	UIB0030	TRADITOM	S. lycopersicum	var. lycopersicum	traditional	Lsl Ramellet			LSL
TRBA0420	ESP	UNIV ILLES BALEARS	UIB0034	TRADITOM	S. lycopersicum	var. lycopersicum	traditional	Lsl Ramellet			LSL
TRBA0430	ESP	UNIV ILLES BALEARS	UIB0035	TRADITOM	S. lycopersicum	var. lycopersicum	traditional	Lsl Ramellet			LSL
TRBA0470	ESP	UNIV ILLES BALEARS	UIB0039	TRADITOM	S. lycopersicum	var. lycopersicum	traditional	Lsl Ramellet			LSL
TRBA0500	ESP	UNIV ILLES BALEARS	UIB0042	TRADITOM	S. lycopersicum	var. lycopersicum	traditional				Fresh
TRBA0510	ESP	UNIV ILLES BALEARS	UIB0044	TRADITOM	S. lycopersicum	var. lycopersicum	traditional	Lsl Ramellet			LSL
TRBA0550	ESP	UNIV ILLES BALEARS	UIB0048	TRADITOM	S. lycopersicum	var. lycopersicum	traditional	Lsl Ramellet			LSL
TRBA0710	ESP	UNIV ILLES BALEARS	UIB0064	TRADITOM	S. lycopersicum	var. lycopersicum	traditional	Lsl Ramellet			LSL
TRBA0720	ESP	UNIV ILLES BALEARS	UIB0065	TRADITOM	S. lycopersicum	var. lycopersicum	traditional	Lsl Ramellet			LSL
TRBA0750	ESP	UNIV ILLES BALEARS	UIB0068	TRADITOM	S. lycopersicum	var. lycopersicum	traditional	Lsl Ramellet			LSL
TRBA0770	ESP	UNIV ILLES BALEARS	UIB0071	TRADITOM	S. lycopersicum	var. lycopersicum	traditional	Lsl Ramellet			LSL
TRBA0800	ESP	UNIV ILLES BALEARS	UIB0074	TRADITOM	S. lycopersicum	var. lycopersicum	traditional	Lsl Ramellet			LSL
TRBA0830	ESP	UNIV ILLES BALEARS	UIB0077	TRADITOM	S. lycopersicum	var. lycopersicum	traditional	Lsl Ramellet			Fresh
TRBA0850	ESP	UNIV ILLES BALEARS	UIB0079	TRADITOM	S. lycopersicum	var. lycopersicum	traditional	Lsl Ramellet			LSL
TRBA0870	ESP	UNIV ILLES BALEARS	UIB0081	TRADITOM	S. lycopersicum	var. lycopersicum	traditional	Lsl Ramellet			LSL
TRBA1100	ESP	UNIV ILLES BALEARS	UIB0104	TRADITOM	S. lycopersicum	var. lycopersicum	traditional	Lsl Ramellet			LSL
TRBA1190	ESP	UNIV ILLES BALEARS	UIB0113	TRADITOM	S. lycopersicum	var. lycopersicum	traditional	Lsl Ramellet			LSL
TRBA1200	ESP	UNIV ILLES BALEARS	UIB0114	TRADITOM	S. lycopersicum	var. lycopersicum	traditional	Lsl Ramellet			LSL
TRBA1210	ESP	UNIV ILLES BALEARS	UIB0115	TRADITOM	S. lycopersicum	var. lycopersicum	traditional	Lsl Ramellet			LSL
TRBA1280	ESP	UNIV ILLES BALEARS	UIB0122	TRADITOM	S. lycopersicum	var. lycopersicum	traditional	Lsl Ramellet			LSL
TRBA1330	ESP	UNIV ILLES BALEARS	UIB0127	TRADITOM	S. lycopersicum	var. lycopersicum	traditional	Lsl Ramellet			LSL
TRBA1400	ESP	UNIV ILLES BALEARS	UIB0134	TRADITOM	S. lycopersicum	var. lycopersicum	traditional	Lsl Ramellet			LSL
TRBA1440	ESP	UNIV ILLES BALEARS	UIB0138	TRADITOM	S. lycopersicum	var. lycopersicum	traditional	Lsl Ramellet			LSL
TRBA1460	ESP	UNIV ILLES BALEARS	UIB0140	TRADITOM	S. lycopersicum	var. lycopersicum	traditional	Lsl Ramellet
TRBA1480	ESP	UNIV ILLES BALEARS	UIB0142	TRADITOM	S. lycopersicum	var. lycopersicum	traditional	Ita Small
TRBA1490	ESP	UNIV ILLES BALEARS	UIB0143	TRADITOM	S. lycopersicum	var. lycopersicum	traditional	Ita Small
TRBA1500	ESP	UNIV ILLES BALEARS	UIB0144	TRADITOM	S. lycopersicum	var. lycopersicum	traditional	Lsl Ramellet			Fresh
TRBA1510	ESP	UNIV ILLES BALEARS	UIB0145	TRADITOM	S. lycopersicum	var. lycopersicum	traditional	Lsl Ramellet			LSL
TRBA1530	ESP	UNIV ILLES BALEARS	UIB0147	TRADITOM	S. lycopersicum	var. lycopersicum	traditional	Lsl Ramellet			LSL
TRBA1580	ESP	UNIV ILLES BALEARS	UIB0152	TRADITOM	S. lycopersicum	var. lycopersicum	traditional	Lsl Ramellet			LSL
TRBA1590	ESP	UNIV ILLES BALEARS	UIB0154	TRADITOM	S. lycopersicum	var. lycopersicum	traditional	Balearic Cherry			Fresh
TRBA1630	ESP	UNIV ILLES BALEARS	UIB0158	TRADITOM	S. lycopersicum	var. lycopersicum	traditional	Balearic Cherry			Fresh
TRBA1640	ESP	UNIV ILLES BALEARS	UIB0159	TRADITOM	S. lycopersicum	var. lycopersicum	traditional	Balearic Cherry			Fresh
TRBA1660	ESP	UNIV ILLES BALEARS	UIB0162	TRADITOM	S. lycopersicum	var. lycopersicum	traditional	Lsl Ramellet			LSL
TRBA1690	ESP	UNIV ILLES BALEARS	UIB0165	TRADITOM	S. lycopersicum	var. lycopersicum	traditional	Lsl Ramellet			LSL
TRBA1700	ESP	UNIV ILLES BALEARS	UIB0166	TRADITOM	S. lycopersicum	var. lycopersicum	traditional	Lsl Ramellet			LSL
TRBA1710	ESP	UNIV ILLES BALEARS	UIB0167	TRADITOM	S. lycopersicum	var. lycopersicum	traditional
TRBA1720	ESP	UNIV ILLES BALEARS	UIB0168	TRADITOM	S. lycopersicum	var. lycopersicum	traditional	Lsl Ramellet
TRBA1750	ESP	UNIV ILLES BALEARS	UIB0171	TRADITOM	S. lycopersicum	var. lycopersicum	traditional				Fresh
TRBA1800	ESP	UNIV ILLES BALEARS	UIB0176	TRADITOM	S. lycopersicum	var. lycopersicum	traditional	Marmande
TRBA1830	ESP	UNIV ILLES BALEARS	UIB0179	TRADITOM	S. lycopersicum	var. lycopersicum	traditional	Lsl Ramellet			LSL
TRBA1860	ESP	UNIV ILLES BALEARS	UIB0182	TRADITOM	S. lycopersicum	var. lycopersicum	traditional	Lsl Ramellet			LSL
TRBA1890	ESP	UNIV ILLES BALEARS	UIB0186	TRADITOM	S. lycopersicum	var. lycopersicum	traditional				Fresh
TRBA1910	ESP	UNIV ILLES BALEARS	UIB0189	TRADITOM	S. lycopersicum	var. lycopersicum	traditional	Lsl Ramellet			Fresh
TRBA1920	ESP	UNIV ILLES BALEARS	UIB0190	TRADITOM	S. lycopersicum	var. lycopersicum	traditional				Fresh
TRBA1930	ESP	UNIV ILLES BALEARS	UIB0191	TRADITOM	S. lycopersicum	var. lycopersicum	traditional	Cor De Bou			Fresh
TRBA1970	ESP	UNIV ILLES BALEARS	UIB0195	TRADITOM	S. lycopersicum	var. lycopersicum	traditional	Muchamiel			Fresh
TRCA0010	ESP	FMA01	LC433	TRADITOM	S. lycopersicum	var. lycopersicum	traditional				Fresh
TRCA0020	ESP	FMA01	LC95	TRADITOM	S. lycopersicum	var. lycopersicum	traditional	Montserrat			Fresh
TRCA0110	ESP	FMA01	BGHZ4817	TRADITOM	S. lycopersicum	var. lycopersicum	traditional	Palosanto Pometa 2			Fresh
TRCA0120	ESP	FMA01	BGV002124	TRADITOM	S. lycopersicum	var. lycopersicum	traditional	Palosanto Pometa 2			Fresh
TRCA0130	ESP	FMA01	BGV002125	TRADITOM	S. lycopersicum	var. lycopersicum	traditional				Fresh
TRCA0150	ESP	FMA01	BGV002036	TRADITOM	S. lycopersicum	var. lycopersicum	traditional	Palosanto Pometa 1			Fresh
TRCA0170	ESP	FMA01	BGV002040	TRADITOM	S. lycopersicum	var. lycopersicum	traditional	Palosanto Pometa 1			Fresh
TRCA0190	ESP	FMA01	BGV002225	TRADITOM	S. lycopersicum	var. lycopersicum	traditional	Palosanto Pometa 2			Fresh
TRCA0200	ESP	FMA01	BGV002232	TRADITOM	S. lycopersicum	var. lycopersicum	traditional	Palosanto Pometa 1			Fresh
TRCA0210	ESP	FMA01	BGV002239	TRADITOM	S. lycopersicum	var. lycopersicum	traditional	Palosanto Pometa 1			Fresh
TRCA0220	ESP	FMA01	BGV002241	TRADITOM	S. lycopersicum	var. lycopersicum	traditional	Palosanto Pometa 1			Fresh
TRCA0230	ESP	FMA01	BGV002242	TRADITOM	S. lycopersicum	var. lycopersicum	traditional	Palosanto Pometa 1			Fresh
TRCA0240	ESP	FMA01	BGV002245	TRADITOM	S. lycopersicum	var. lycopersicum	traditional	Palosanto Pometa 2			Fresh
TRCA0250	ESP	FMA01	BGV002250	TRADITOM	S. lycopersicum	var. lycopersicum	traditional	Palosanto Pometa 2			Fresh
TRCA0260	ESP	FMA01	BGV002253	TRADITOM	S. lycopersicum	var. lycopersicum	traditional	Palosanto Pometa 2			Fresh
TRCA0270	ESP	FMA01	BGV002278	TRADITOM	S. lycopersicum	var. lycopersicum	traditional	Palosanto Pometa 1			Fresh
TRCA0290	ESP	FMA01	BGV002052	TRADITOM	S. lycopersicum	var. lycopersicum	traditional				Fresh
TRCA0310	ESP	FMA01	BGV002029	TRADITOM	S. lycopersicum	var. lycopersicum	traditional	Palosanto Pometa 1			Fresh
TRCA0320	ESP	FMA01	BGV002089	TRADITOM	S. lycopersicum	var. lycopersicum	traditional	Palosanto Pometa 1			Fresh
TRCA0330	ESP	FMA01	BGV002106	TRADITOM	S. lycopersicum	var. lycopersicum	traditional	Palosanto Pometa 1			Fresh
TRCA0340	ESP	FMA01	BGV002113	TRADITOM	S. lycopersicum	var. lycopersicum	traditional	Palosanto Pometa 1			Fresh
TRCA0350	ESP	FMA01	BGV002117	TRADITOM	S. lycopersicum	var. lycopersicum	traditional	Palosanto Pometa 1			Fresh
TRCA0380	ESP	FMA01	LC9	TRADITOM	S. lycopersicum	var. lycopersicum	traditional	Montserrat			Fresh
TRCA0400	ESP	FMA01	LC15	TRADITOM	S. lycopersicum	var. lycopersicum	traditional	Montserrat			Fresh
TRCA0410	ESP	FMA01	LC17	TRADITOM	S. lycopersicum	var. lycopersicum	traditional	Montserrat			Fresh
TRCA0420	ESP	FMA01	LC19	TRADITOM	S. lycopersicum	var. lycopersicum	traditional	Montserrat			Fresh
TRCA0440	ESP	FMA01	LC36	TRADITOM	S. lycopersicum	var. lycopersicum	traditional	Montserrat			Fresh
TRCA0480	ESP	FMA01	LC55	TRADITOM	S. lycopersicum	var. lycopersicum	traditional	Palosanto Pometa 2			Fresh
TRCA0490	ESP	FMA01	LC63	TRADITOM	S. lycopersicum	var. lycopersicum	traditional				Fresh
TRCA0500	ESP	FMA01	LC77	TRADITOM	S. lycopersicum	var. lycopersicum	traditional	Lsl Penjar Cat			LSL
TRCA0520	ESP	FMA01	LC94	TRADITOM	S. lycopersicum	var. lycopersicum	traditional	Pimiento			Fresh/Processing
TRCA0530	ESP	FMA01	LC96	TRADITOM	S. lycopersicum	var. lycopersicum	traditional	Montserrat			Fresh
TRCA0550	ESP	FMA01	LC103	TRADITOM	S. lycopersicum	var. lycopersicum	traditional				Fresh
TRCA0560	ESP	FMA01	LC117	TRADITOM	S. lycopersicum	var. lycopersicum	traditional	Montserrat			Fresh
TRCA0570	ESP	FMA01	LC126	TRADITOM	S. lycopersicum	var. lycopersicum	traditional	Lsl Penjar Cat			LSL
TRCA0580	ESP	FMA01	LC137	TRADITOM	S. lycopersicum	var. lycopersicum	traditional	Montserrat			Fresh
TRCA0590	ESP	FMA01	LC144	TRADITOM	S. lycopersicum	var. lycopersicum	traditional				Fresh
TRCA0610	ESP	FMA01	LC148	TRADITOM	S. lycopersicum	var. lycopersicum	traditional	Montserrat			Fresh
TRCA0620	ESP	FMA01	LC149	TRADITOM	S. lycopersicum	var. lycopersicum	traditional	Lsl Penjar Cat			Fresh
TRCA0630	ESP	FMA01	LC154	TRADITOM	S. lycopersicum	var. lycopersicum	traditional				Fresh
TRCA0640	ESP	FMA01	LC157	TRADITOM	S. lycopersicum	var. lycopersicum	traditional				Fresh
TRCA0650	ESP	FMA01	LC158	TRADITOM	S. lycopersicum	var. lycopersicum	traditional	Montserrat			Fresh
TRCA0680	ESP	FMA01	LC165	TRADITOM	S. lycopersicum	var. lycopersicum	traditional				Fresh
TRCA0690	ESP	FMA01	LC166	TRADITOM	S. lycopersicum	var. lycopersicum	traditional	Pera Girona			Fresh
TRCA0700	ESP	FMA01	LC167	TRADITOM	S. lycopersicum	var. lycopersicum	traditional	Pera Girona			Fresh
TRCA0710	ESP	FMA01	LC180	TRADITOM	S. lycopersicum	var. lycopersicum	traditional	Lsl Penjar Cat			Fresh
TRCA0720	ESP	FMA01	LC184	TRADITOM	S. lycopersicum	var. lycopersicum	traditional	Lsl Ramellet			Fresh
TRCA0730	ESP	FMA01	LC189	TRADITOM	S. lycopersicum	var. lycopersicum	traditional	Pera Girona			Fresh
TRCA0740	ESP	FMA01	LC190	TRADITOM	S. lycopersicum	var. lycopersicum	traditional				Fresh
TRCA0750	ESP	FMA01	LC191	TRADITOM	S. lycopersicum	var. lycopersicum	traditional				Fresh
TRCA0760	ESP	FMA01	LC192	TRADITOM	S. lycopersicum	var. lycopersicum	traditional	Montserrat			Fresh
TRCA0770	ESP	FMA01	LC194	TRADITOM	S. lycopersicum	var. lycopersicum	traditional	Lsl Penjar Cat			Fresh
TRCA0790	ESP	FMA01	LC196	TRADITOM	S. lycopersicum	var. lycopersicum	traditional	Montserrat			Fresh
TRCA0800	ESP	FMA01	LC200	TRADITOM	S. lycopersicum	var. lycopersicum	traditional	Montserrat			Fresh
TRCA0820	ESP	FMA01	LC215	TRADITOM	S. lycopersicum	var. lycopersicum	traditional	Lsl Penjar Cat			LSL
TRCA0830	ESP	FMA01	LC230	TRADITOM	S. lycopersicum	var. lycopersicum	traditional	Lsl Penjar Cat			LSL
TRCA0840	ESP	FMA01	LC246	TRADITOM	S. lycopersicum	var. lycopersicum	traditional	Lsl Penjar Cat			LSL
TRCA0860	ESP	FMA01	LC257	TRADITOM	S. lycopersicum	var. lycopersicum	traditional	Lsl Penjar Cat			LSL
TRCA0900	ESP	FMA01	LC322	TRADITOM	S. lycopersicum	var. lycopersicum	traditional	Pera Girona			Fresh
TRCA0910	ESP	FMA01	LC325	TRADITOM	S. lycopersicum	var. lycopersicum	traditional				Fresh
TRCA0920	ESP	FMA01	LC328	TRADITOM	S. lycopersicum	var. lycopersicum	traditional	Pera Girona			Fresh
TRCA0930	ESP	FMA01	LC333	TRADITOM	S. lycopersicum	var. lycopersicum	traditional				Fresh
TRCA0940	ESP	FMA01	LC334	TRADITOM	S. lycopersicum	var. lycopersicum	traditional	Pera Girona			Fresh
TRCA0950	ESP	FMA01	LC335	TRADITOM	S. lycopersicum	var. lycopersicum	traditional				Fresh
TRCA1000	ESP	FMA01	LC360	TRADITOM	S. lycopersicum	var. lycopersicum	traditional	Lsl Penjar Cat			LSL
TRCA1010	ESP	FMA01	LC361	TRADITOM	S. lycopersicum	var. lycopersicum	traditional	Lsl Penjar Cat			LSL
TRCA1020	ESP	FMA01	LC369	TRADITOM	S. lycopersicum	var. lycopersicum	traditional	Lsl Penjar Cat			LSL
TRCA1070	ESP	FMA01	LC412	TRADITOM	S. lycopersicum	var. lycopersicum	traditional	Palosanto Pometa 2			Fresh
TRCA1080	ESP	FMA01	LC413	TRADITOM	S. lycopersicum	var. lycopersicum	traditional	Palosanto Pometa 2			Fresh
TRCA1100	ESP	FMA01	LC424	TRADITOM	S. lycopersicum	var. lycopersicum	traditional	Cor De Bou			Fresh
TRCA1110	ESP	FMA01	LC427	TRADITOM	S. lycopersicum	var. lycopersicum	traditional	Palosanto Pometa 2			Fresh
TRCA1120	ESP	FMA01	LC430	TRADITOM	S. lycopersicum	var. lycopersicum	traditional				Fresh
TRCA1130	ESP	FMA01	LC434	TRADITOM	S. lycopersicum	var. lycopersicum	traditional	Cor De Bou			Fresh
TRCA1150	ESP	FMA01	LC436	TRADITOM	S. lycopersicum	var. lycopersicum	traditional	Pera Girona			Fresh
TRCA1160	ESP	FMA01	LC437	TRADITOM	S. lycopersicum	var. lycopersicum	traditional				Fresh
TRCA1180	ESP	FMA01	LC439	TRADITOM	S. lycopersicum	var. lycopersicum	traditional				Fresh
TRCA1190	ESP	FMA01	LC441	TRADITOM	S. lycopersicum	var. lycopersicum	traditional				Fresh
TRCA1200	ESP	FMA01	LC442	TRADITOM	S. lycopersicum	var. lycopersicum	traditional				Fresh
TRCA1210	ESP	FMA01	FMA10	TRADITOM	S. lycopersicum	var. lycopersicum	traditional	Cor De Bou			Fresh
TRCA1230	ESP	FMA01	FMA105	TRADITOM	S. lycopersicum	var. lycopersicum	traditional	Liguria			Fresh
TRCA1240	ESP	FMA01	FMA12	TRADITOM	S. lycopersicum	var. lycopersicum	traditional				Fresh
TRCA1250	ESP	FMA01	FMA13	TRADITOM	S. lycopersicum	var. lycopersicum	traditional	Palosanto Pometa 2			Fresh
TRCA1260	ESP	FMA01	FMA16	TRADITOM	S. lycopersicum	var. lycopersicum	traditional				Fresh
TRCA1280	ESP	FMA01	FMA171	TRADITOM	S. lycopersicum	var. lycopersicum	traditional	Lsl Penjar Vlc			LSL
TRCA1290	ESP	FMA01	FMA174	TRADITOM	S. lycopersicum	var. lycopersicum	traditional	Palosanto Pometa 2			Fresh
TRCA1300	ESP	FMA01	FMA196	TRADITOM	S. lycopersicum	var. lycopersicum	traditional				Fresh
TRCA1310	ESP	FMA01	FMA198	TRADITOM	S. lycopersicum	var. lycopersicum	traditional	Montserrat			Fresh
TRCA1320	ESP	FMA01	FMA213	TRADITOM	S. lycopersicum	var. lycopersicum	traditional	Palosanto Pometa 1			Fresh
TRCA1330	ESP	FMA01	FMA217	TRADITOM	S. lycopersicum	var. lycopersicum	traditional	Palosanto Pometa 2			Fresh
TRCA1340	ESP	FMA01	FMA235	TRADITOM	S. lycopersicum	var. lycopersicum	traditional	Montserrat			Fresh
TRCA1360	ESP	FMA01	FMA31	TRADITOM	S. lycopersicum	var. lycopersicum	traditional	Lsl Penjar Vlc			LSL
TRCA1370	ESP	FMA01	FMA32	TRADITOM	S. lycopersicum	var. lycopersicum	traditional	Palosanto Pometa 2			Fresh
TRCA1380	ESP	FMA01	FMA36	TRADITOM	S. lycopersicum	var. lycopersicum	traditional	Palosanto Pometa 2			Fresh
TRCA1390	ESP	FMA01	FMA45	TRADITOM	S. lycopersicum	var. lycopersicum	traditional	Montserrat			Fresh
TRCA1400	ESP	FMA01	FMA46	TRADITOM	S. lycopersicum	var. lycopersicum	traditional	Pimiento			Fresh
TRCA1410	ESP	FMA01	FMA55	TRADITOM	S. lycopersicum	var. lycopersicum	traditional				Fresh
TRCA1430	ESP	FMA01	FMA75	TRADITOM	S. lycopersicum	var. lycopersicum	traditional	Palosanto Pometa 2			Fresh
TRCA1440	ESP	FMA01	FMA77	TRADITOM	S. lycopersicum	var. lycopersicum	traditional	Montserrat			Fresh
TRCA1450	ESP	FMA01	FMA92	TRADITOM	S. lycopersicum	var. lycopersicum	traditional	Lsl Penjar Cat			LSL
TRCA1500	ESP	FMA01	FMA104	TRADITOM	S. lycopersicum	var. lycopersicum	traditional				Fresh
TRMC0690		HM CLAUSE	VOLUPTUOSO	TRADITOM	S. lycopersicum	var. lycopersicum	traditional		yes		Fresh
TRMO0010	FRA		T100534	TRADITOM	S. lycopersicum	var. lycopersicum	traditional	Marmande			Fresh
TRMO0020	FRA		T100938	TRADITOM	S. lycopersicum	var. lycopersicum	traditional	Palosanto Pometa 1			Fresh
TRMO0030	FRA		T101774	TRADITOM	S. lycopersicum	var. lycopersicum	traditional				Fresh
TRMO0040	FRA		T101948	TRADITOM	S. lycopersicum	var. lycopersicum	traditional	Cor De Bou			Fresh
TRMO0160	FRA	FRA030	T101379	TRADITOM	S. lycopersicum	var. lycopersicum	traditional				Processing
TRMO0170	FRA	FRA030	T101768	TRADITOM	S. lycopersicum	var. lycopersicum	traditional	Cor De Bou			Fresh
TRMO0180	FRA	FRA030	T101759	TRADITOM	S. lycopersicum	var. lycopersicum	traditional				Fresh
TRMO0190	FRA	FRA030	T100085	TRADITOM	S. lycopersicum	var. lycopersicum	traditional				Fresh
TRMO0240	FRA	FRA030	T100140	TRADITOM	S. lycopersicum	var. lycopersicum	traditional				Fresh/Processing
TRMO0270	FRA	FRA030	T100164	TRADITOM	S. lycopersicum	var. lycopersicum	traditional				Fresh
TRMO0280	FRA	FRA030	T100190	TRADITOM	S. lycopersicum	var. lycopersicum	traditional				Fresh
TRMO0290	FRA	FRA030	T101773	TRADITOM	S. lycopersicum	var. lycopersicum	traditional				Fresh
TRMO0300	FRA	FRA030	T101685	TRADITOM	S. lycopersicum	var. lycopersicum	traditional				Fresh
TRMO0310	FRA	FRA030	T100304	TRADITOM	S. lycopersicum	var. lycopersicum	traditional				Fresh
TRMO0320	FRA	FRA030	T100312	TRADITOM	S. lycopersicum	var. lycopersicum	traditional				Fresh
TRMO0330	FRA	FRA030	T100313	TRADITOM	S. lycopersicum	var. lycopersicum	traditional				Fresh
TRMO0340	FRA	FRA030	T100314	TRADITOM	S. lycopersicum	var. lycopersicum	traditional				Fresh
TRMO0350	FRA	FRA030	T100315	TRADITOM	S. lycopersicum	var. lycopersicum	traditional				Fresh
TRMO0360	FRA	FRA030	T101766	TRADITOM	S. lycopersicum	var. lycopersicum	traditional				Fresh
TRMO0370	FRA	FRA030	T100333	TRADITOM	S. lycopersicum	var. lycopersicum	traditional	Marmande			Fresh
TRMO0380	FRA	FRA030	T102018	TRADITOM	S. lycopersicum	var. lycopersicum	traditional	Cor De Bou			Fresh
TRMO0390	FRA	FRA030	T100436	TRADITOM	S. lycopersicum	var. lycopersicum	traditional	Marmande			Fresh
TRMO0400	FRA	FRA030	T100437	TRADITOM	S. lycopersicum	var. lycopersicum	traditional				Fresh
TRMO0410	FRA	FRA030	T100454	TRADITOM	S. lycopersicum	var. lycopersicum	traditional				Fresh
TRMO0420	FRA	FRA030	T100486	TRADITOM	S. lycopersicum	var. lycopersicum	traditional				Fresh
TRMO0430	FRA	FRA030	T102044	TRADITOM	S. lycopersicum	var. lycopersicum	traditional				Fresh
TRMO0440	FRA	FRA030	T100500	TRADITOM	S. lycopersicum	var. lycopersicum	traditional				Fresh
TRMO0450	FRA	FRA030	T102948	TRADITOM	S. lycopersicum	var. lycopersicum	traditional	Cor De Bou			Fresh
TRMO0480	FRA	FRA030	T100533	TRADITOM	S. lycopersicum	var. lycopersicum	traditional				Fresh
TRMO0490	FRA	FRA030	T101636	TRADITOM	S. lycopersicum	var. lycopersicum	traditional	Palosanto Pometa 1			Fresh
TRMO0500	FRA	FRA030	T100534	TRADITOM	S. lycopersicum	var. lycopersicum	traditional	Marmande			Fresh
TRMO0510	FRA	FRA030	T101421	TRADITOM	S. lycopersicum	var. lycopersicum	traditional				Fresh
TRMO0520	ITA	FRA030	T101423	TRADITOM	S. lycopersicum	var. lycopersicum	traditional	Marmande			Fresh
TRMO0550	FRA	FRA030	T100538	TRADITOM	S. lycopersicum	var. lycopersicum	traditional	Marmande			Fresh
TRMO0560	FRA	FRA030	T101391	TRADITOM	S. lycopersicum	var. lycopersicum	traditional				Fresh
TRMO0570	FRA	FRA030	T100563	TRADITOM	S. lycopersicum	var. lycopersicum	traditional				Fresh
TRMO0580	FRA	FRA030	T100565	TRADITOM	S. lycopersicum	var. lycopersicum	traditional				Fresh
TRMO0590	FRA	FRA030	T100571	TRADITOM	S. lycopersicum	var. lycopersicum	traditional				Fresh
TRMO0600	FRA	FRA030	T100603	TRADITOM	S. lycopersicum	var. lycopersicum	traditional				Fresh
TRMO0610	FRA	FRA030	T100604	TRADITOM	S. lycopersicum	var. lycopersicum	traditional				Fresh
TRMO0620	FRA	FRA030	_	TRADITOM	S. lycopersicum	var. lycopersicum	traditional	Cor De Bou			Fresh
TRMO0640	FRA	FRA030	T101657	TRADITOM	S. lycopersicum	var. lycopersicum	traditional				Fresh
TRMO0650	FRA	FRA030	T101680	TRADITOM	S. lycopersicum	var. lycopersicum	traditional	Ita Ellipsoid			Fresh
TRMO0660	FRA	FRA030	T101948	TRADITOM	S. lycopersicum	var. lycopersicum	traditional	Cor De Bou			Fresh
TRMO0680	FRA	FRA030	T100729	TRADITOM	S. lycopersicum	var. lycopersicum	traditional				Fresh
TRMO0690	FRA	FRA030	T103139	TRADITOM	S. lycopersicum	var. lycopersicum	traditional	Ita Ellipsoid			LSL
TRMO0710	FRA	FRA030	T100765	TRADITOM	S. lycopersicum	var. lycopersicum	traditional				Fresh
TRMO0730	FRA	FRA030	T101253	TRADITOM	S. lycopersicum	var. lycopersicum	traditional				Fresh
TRMO0750	FRA	FRA030	T101560	TRADITOM	S. lycopersicum	var. lycopersicum	traditional	Pimiento			Fresh/Processing
TRMO0760	FRA	FRA030	T101569	TRADITOM	S. lycopersicum	var. lycopersicum	traditional	Bell Pepper			Fresh/Processing
TRMO0770	FRA	FRA030	T101559	TRADITOM	S. lycopersicum	var. lycopersicum	traditional	Bell Pepper			Fresh/Processing
TRMO0780	FRA	FRA030	T100806	TRADITOM	S. lycopersicum	var. lycopersicum	traditional				Fresh/Processing
TRMO0790	FRA	FRA030	T100811	TRADITOM	S. lycopersicum	var. lycopersicum	traditional				Fresh
TRMO0810	FRA	FRA030	T100823	TRADITOM	S. lycopersicum	var. lycopersicum	traditional				Fresh
TRMO0820	FRA	FRA030	T100825	TRADITOM	S. lycopersicum	var. lycopersicum	traditional				Fresh
TRMO0830	FRA	FRA030	T100863	TRADITOM	S. lycopersicum	var. lycopersicum	traditional				Fresh
TRMO0840	FRA	FRA030	T100885	TRADITOM	S. lycopersicum	var. lycopersicum	traditional				Fresh
TRMO0850		FRA030	T101450	TRADITOM	S. lycopersicum	var. lycopersicum	traditional	Marmande			Fresh
TRMO0860	FRA	FRA030	T100900	TRADITOM	S. lycopersicum	var. lycopersicum	traditional				Fresh/Processing
TRMO0870	FRA	FRA030	T100901	TRADITOM	S. lycopersicum	var. lycopersicum	traditional	Ita Small			Fresh/Processing
TRMO0880	FRA	FRA030	T102119	TRADITOM	S. lycopersicum	var. lycopersicum	traditional	Ita Small			Processing
TRMO0900	FRA	FRA030	T100909	TRADITOM	S. lycopersicum	var. lycopersicum	traditional	Palosanto Pometa 1			Fresh
TRMO0920		FRA030	T102642	TRADITOM	S. lycopersicum	var. lycopersicum	traditional				Fresh
TRMO0930	FRA	FRA030	T100920	TRADITOM	S. lycopersicum	var. lycopersicum	traditional				Fresh
TRMO0940	FRA	FRA030	T102992	TRADITOM	S. lycopersicum	var. lycopersicum	traditional				Fresh
TRMO0950	FRA	FRA030	T101687	TRADITOM	S. lycopersicum	var. lycopersicum	traditional				Fresh
TRMO0960	FRA	FRA030	T102127	TRADITOM	S. lycopersicum	var. lycopersicum	traditional				Fresh
TRMO0970	FRA	FRA030	T102639	TRADITOM	S. lycopersicum	var. lycopersicum	traditional	Palosanto Pometa 1			Fresh
TRMO0980	FRA	FRA030	T101009	TRADITOM	S. lycopersicum	var. lycopersicum	traditional				Fresh
TRMO0990	FRA	FRA030	T101019	TRADITOM	S. lycopersicum	var. lycopersicum	traditional				Fresh
TRMO1000	FRA	FRA030	T101036	TRADITOM	S. lycopersicum	var. lycopersicum	traditional	Marmande			Fresh
TRMO1010	FRA	FRA030	T101037	TRADITOM	S. lycopersicum	var. lycopersicum	traditional	Marmande			Fresh
TRMO1020	FRA	FRA030	T101635	TRADITOM	S. lycopersicum	var. lycopersicum	traditional	Cor De Bou			Fresh
TRMO1030	FRA	FRA030	T101672	TRADITOM	S. lycopersicum	var. lycopersicum	traditional	Cor De Bou			Fresh
TRMO1040	FRA	FRA030	_	TRADITOM	S. lycopersicum	var. lycopersicum	traditional				Fresh
TRMO1050	FRA	FRA030	T103047	TRADITOM	S. lycopersicum	var. lycopersicum	traditional	Pimiento			Fresh/Processing
TRMO1080	FRA	FRA030	T101406	TRADITOM	S. lycopersicum	var. lycopersicum	traditional				Fresh
TRMO1090	FRA	FRA030	T101121	TRADITOM	S. lycopersicum	var. lycopersicum	traditional				Fresh
TRPA0110	ITA	UNIV OF REGGIO CALABRIA	RC10001	TRADITOM	S. lycopersicum	var. lycopersicum	traditional				LSL
TRPA0130	ITA	UNIV OF REGGIO CALABRIA	RC10003	TRADITOM	S. lycopersicum	var. lycopersicum	traditional	Ita Small			LSL
TRPA0140	ITA	UNIV OF REGGIO CALABRIA	RC10004	TRADITOM	S. lycopersicum	var. lycopersicum	traditional	Ita Small			LSL
TRPA0170	ITA	UNIV OF REGGIO CALABRIA	RC10007	TRADITOM	S. lycopersicum	var. lycopersicum	traditional	Lsl Heart			LSL
TRPA0240	ITA	UNIV OF REGGIO CALABRIA	RC10014	TRADITOM	S. lycopersicum	var. lycopersicum	traditional	Lsl Da Serbo			LSL
TRPA0310	ITA	UNIV OF REGGIO CALABRIA	RC10021	TRADITOM	S. lycopersicum	var. lycopersicum	traditional	Lsl Heart			LSL
TRPA0320	ITA	UNIV OF REGGIO CALABRIA	RC10022	TRADITOM	S. lycopersicum	var. lycopersicum	traditional	Lsl Heart			LSL
TRPA0330	ITA	UNIV OF REGGIO CALABRIA	RC10023	TRADITOM	S. lycopersicum	var. lycopersicum	traditional	Lsl Da Serbo			LSL
TRPA0350	ITA	UNIV OF REGGIO CALABRIA	RC10025	TRADITOM	S. lycopersicum	var. lycopersicum	traditional	Lsl Da Serbo			LSL
TRPA0400	ITA	UNIV OF REGGIO CALABRIA	RC10030	TRADITOM	S. lycopersicum	var. lycopersicum	traditional	Lsl Da Serbo			LSL
TRPO0010	ITA	CNR-IBBR		TRADITOM	S. lycopersicum	var. lycopersicum	traditional	Lsl Heart			LSL
TRPO0020	ITA	ARCA2010		TRADITOM	S. lycopersicum	var. lycopersicum	traditional	San Marzano			Fresh/Processing	La Semiorto Sementi srl
TRPO0030	ITA	ARCA2010		TRADITOM	S. lycopersicum	var. lycopersicum	traditional	Lsl Piennolo			LSL
TRPO0040	ITA	ARCA2010		TRADITOM	S. lycopersicum	var. lycopersicum	traditional	Lsl Piennolo			LSL
TRPO0110	ITA	ARCA2010		TRADITOM	S. lycopersicum	var. lycopersicum	traditional	Lsl Piennolo			LSL
TRPO0130	ITA	ARCA2010		TRADITOM	S. lycopersicum	var. lycopersicum	traditional	Lsl Piennolo			LSL
TRPO0140	ITA	ARCA2010		TRADITOM	S. lycopersicum	var. lycopersicum	traditional	Lsl Piennolo			LSL
TRPO0240	ITA	CNR-IBBR PORTICI	SR- 3	TRADITOM	S. lycopersicum	var. lycopersicum	traditional	San Marzano			LSL
TRPO0250	ITA	CNR-IBBR PORTICI	SR- 6	TRADITOM	S. lycopersicum	var. lycopersicum	traditional	San Marzano			LSL
TRPO0270	ITA	CNR-IBBR PORTICI	SR-8	TRADITOM	S. lycopersicum	var. lycopersicum	traditional	San Marzano			LSL
TRPO0310	ITA	CNR-IBBR PORTICI	SR-20	TRADITOM	S. lycopersicum	var. lycopersicum	traditional	Ita Grc			LSL
TRPO0360	ITA	CNR-IBBR PORTICI		TRADITOM	S. lycopersicum	var. lycopersicum	traditional	Ita Grc			LSL
TRPO0370	ITA	CNR-IBBR PORTICI		TRADITOM	S. lycopersicum	var. lycopersicum	traditional	Lsl Da Serbo			LSL
TRPO0410	ITA	CNR-IBBR PORTICI		TRADITOM	S. lycopersicum	var. lycopersicum	traditional				LSL
TRPO0460	ITA	CNR-IBBR PORTICI		TRADITOM	S. lycopersicum	var. lycopersicum	traditional	Lsl Heart			LSL
TRPO0480	ITA	CNR-IBBR PORTICI		TRADITOM	S. lycopersicum	var. lycopersicum	traditional	Lsl Heart			LSL
TRPO0500	ITA	CNR-IBBR PORTICI		TRADITOM	S. lycopersicum	var. lycopersicum	traditional	Lsl Heart			LSL
TRPO0520	ITA	CNR-IBBR PORTICI		TRADITOM	S. lycopersicum	var. lycopersicum	traditional	Lsl Heart			LSL
TRPO0590	ITA	CNR-IBBR PORTICI	SR-38	TRADITOM	S. lycopersicum	var. lycopersicum	traditional	Ita Small			LSL
TRPO0640	ITA	CNR-IBBR PORTICI	SR-53	TRADITOM	S. lycopersicum	var. lycopersicum	traditional	Ita Small			LSL
TRPO0680	ITA	CNR-IBBR PORTICI		TRADITOM	S. lycopersicum	var. lycopersicum	traditional	San Marzano			Fresh/Processing
TRPO0740	ITA	CNR-IBBR PORTICI		TRADITOM	S. lycopersicum	var. lycopersicum	traditional	Lsl Piennolo			Fresh
TRPO0750	ITA	CNR-IBBR PORTICI		TRADITOM	S. lycopersicum	var. lycopersicum	traditional	Ita Small			Fresh
TRPO0760	ITA	CNR-IBBR PORTICI		TRADITOM	S. lycopersicum	var. lycopersicum	traditional	Ita Small			Fresh
TRPO0820	ITA	CNR-IBBR PORTICI		TRADITOM	S. lycopersicum	var. lycopersicum	traditional	Tondo Piccolo			Processing
TRPO0830	ITA	CNR-IBBR PORTICI		TRADITOM	S. lycopersicum	var. lycopersicum	traditional				Fresh
TRPO0840	ITA	CNR-IBBR PORTICI		TRADITOM	S. lycopersicum	var. lycopersicum	traditional				Fresh
TRPO0850	ITA	CNR-IBBR PORTICI		TRADITOM	S. lycopersicum	var. lycopersicum	traditional				Fresh
TRPO0900	ITA	CNR-IBBR PORTICI	LYC0281	TRADITOM	S. lycopersicum	var. lycopersicum	traditional
TRPO0940	ITA	CNR-IBBR PORTICI	LYC0438	TRADITOM	S. lycopersicum	var. lycopersicum	traditional
TRPO0950	ITA	CNR-IBBR PORTICI	LYC0439	TRADITOM	S. lycopersicum	var. lycopersicum	traditional	San Marzano
TRPO0970	ITA	CNR-IBBR PORTICI	LYC0441	TRADITOM	S. lycopersicum	var. lycopersicum	traditional	San Marzano
TRPO0980	ITA	CNR-IBBR PORTICI	LYC0442	TRADITOM	S. lycopersicum	var. lycopersicum	traditional
TRPO0990	ITA	CNR-IBBR PORTICI	LYC0443	TRADITOM	S. lycopersicum	var. lycopersicum	traditional	Ita Small
TRPO1030	ITA	CNR-IBBR PORTICI	LYC0448	TRADITOM	S. lycopersicum	var. lycopersicum	traditional	Ita Small
TRPO1040	ITA	CNR-IBBR PORTICI	LYC0449	TRADITOM	S. lycopersicum	var. lycopersicum	traditional
TRPO1050	ITA	CNR-IBBR PORTICI	LYC0450	TRADITOM	S. lycopersicum	var. lycopersicum	traditional				Fresh/Processing
TRPO1060	ITA	CNR-IBBR PORTICI	LYC0451	TRADITOM	S. lycopersicum	var. lycopersicum	traditional				Fresh
TRPO1080	ITA	CNR-IBBR PORTICI	LYC0453	TRADITOM	S. lycopersicum	var. lycopersicum	traditional
TRPO1090	ITA	CNR-IBBR PORTICI	LYC0454	TRADITOM	S. lycopersicum	var. lycopersicum	traditional	Marmande
TRPO1100	ITA	CNR-IBBR PORTICI	LYC0455	TRADITOM	S. lycopersicum	var. lycopersicum	traditional	Lsl Heart			LSL
TRPO1140	ITA	CNR-IBBR PORTICI	LYC1740	TRADITOM	S. lycopersicum	var. lycopersicum	traditional	Ita Small
TRPO1150	ITA	CNR-IBBR PORTICI	LYC1741	TRADITOM	S. lycopersicum	var. lycopersicum	traditional	Ita Small
TRPO1170	ITA	CNR-IBBR PORTICI	LYC1743	TRADITOM	S. lycopersicum	var. lycopersicum	traditional	Lsl Da Serbo
TRPO1190	ITA	CNR-IBBR PORTICI	LYC1746	TRADITOM	S. lycopersicum	var. lycopersicum	traditional	Marmande
TRPO1220	ITA	CNR-IBBR PORTICI	LYC1817	TRADITOM	S. lycopersicum	var. lycopersicum	traditional	Lsl Da Serbo
TRPO1230	ITA	CNR-IBBR PORTICI	LYC1818	TRADITOM	S. lycopersicum	var. lycopersicum	traditional	Ita Small
TRPO1270	ITA	CNR-IBBR PORTICI	LYC1823	TRADITOM	S. lycopersicum	var. lycopersicum	traditional
TRPO1280	ITA	CNR-IBBR PORTICI	LYC1824	TRADITOM	S. lycopersicum	var. lycopersicum	traditional	Ita Small
TRPO1320	ITA	CNR-IBBR PORTICI	LYC1884	TRADITOM	S. lycopersicum	var. lycopersicum	traditional	Ita Small
TRPO1350	ITA	CNR-IBBR PORTICI	LYC1887	TRADITOM	S. lycopersicum	var. lycopersicum	traditional	Ita Small
TRPO1370	ITA	CNR-IBBR PORTICI	LYC1889	TRADITOM	S. lycopersicum	var. lycopersicum	traditional	Lsl Heart
TRPO1390	ITA	CNR-IBBR PORTICI	LYC1891	TRADITOM	S. lycopersicum	var. lycopersicum	traditional	San Marzano			LSL
TRPO1400	ITA	CNR-IBBR PORTICI	LYC1892	TRADITOM	S. lycopersicum	var. lycopersicum	traditional	Lsl Heart
TRPO1430	ITA	CNR-IBBR PORTICI	LYC1896	TRADITOM	S. lycopersicum	var. lycopersicum	traditional
TRPO1440	ITA	CNR-IBBR PORTICI	LYC1897	TRADITOM	S. lycopersicum	var. lycopersicum	traditional
TRPO1470	ITA	CNR-IBBR PORTICI	LYC1903	TRADITOM	S. lycopersicum	var. lycopersicum	traditional
TRPO1480	ITA	CNR-IBBR PORTICI	LYC1904	TRADITOM	S. lycopersicum	var. lycopersicum	traditional
TRPO1490	ITA	CNR-IBBR PORTICI	LYC1905	TRADITOM	S. lycopersicum	var. lycopersicum	traditional	Ita Small
TRPO1520	ITA	CNR-IBBR PORTICI	LYC1908	TRADITOM	S. lycopersicum	var. lycopersicum	traditional	Ita Small
TRPO1530	ITA	CNR-IBBR PORTICI	LYC1909	TRADITOM	S. lycopersicum	var. lycopersicum	traditional	San Marzano
TRPO1550	ITA	CNR-IBBR PORTICI	LYC1911	TRADITOM	S. lycopersicum	var. lycopersicum	traditional	Ita Small
TRPO1610	ITA	CNR-IBBR PORTICI	LYC1917	TRADITOM	S. lycopersicum	var. lycopersicum	traditional
TRPO1620	ITA	CNR-IBBR PORTICI	LYC1918	TRADITOM	S. lycopersicum	var. lycopersicum	traditional	Ita Small
TRPO1650	ITA	CNR-IBBR PORTICI	LYC1922	TRADITOM	S. lycopersicum	var. lycopersicum	traditional	Lsl Heart
TRPO1720	ITA	CNR-IBBR PORTICI	LYC 2456	TRADITOM	S. lycopersicum	var. lycopersicum	traditional	Ita Small
TRPO1730	ITA	CNR-IBBR PORTICI	LYC2400	TRADITOM	S. lycopersicum	var. lycopersicum	traditional	Lsl Heart
TRPO1750	ITA	CNR-IBBR PORTICI	LYC 2523	TRADITOM	S. lycopersicum	var. lycopersicum	traditional	Lsl Da Serbo
TRPO1760	ITA	CNR-IBBR PORTICI	LYC 2673	TRADITOM	S. lycopersicum	var. lycopersicum	traditional	Ita Small
TRPO1790	ITA	CNR-IBBR PORTICI	LYC 2894	TRADITOM	S. lycopersicum	var. lycopersicum	traditional	Ita Small
TRPO1920	ITA	CNR-IBBR PORTICI	LYC 3082	TRADITOM	S. lycopersicum	var. lycopersicum	traditional	Ita Small
TRPO1930	ITA	CNR-IBBR PORTICI	LYC 3083	TRADITOM	S. lycopersicum	var. lycopersicum	traditional	San Marzano
TRPO1970	ITA	CNR-IBBR PORTICI	LYC 3093	TRADITOM	S. lycopersicum	var. lycopersicum	traditional	San Marzano
TRPO1980	ITA	CNR-IBBR PORTICI	LYC 3094	TRADITOM	S. lycopersicum	var. lycopersicum	traditional
TRPO1990	ITA	CNR-IBBR PORTICI	LYC 3095	TRADITOM	S. lycopersicum	var. lycopersicum	traditional	Ita Small
TRPO2010	ITA	CNR-IBBR PORTICI	LYC 3174	TRADITOM	S. lycopersicum	var. lycopersicum	traditional	Ita Small
TRPO2020	ITA	CNR-IBBR PORTICI	LYC 3187	TRADITOM	S. lycopersicum	var. lycopersicum	traditional				Fresh/Processing
TRPO2050	ITA	CNR-IBBR PORTICI	LYC 3190	TRADITOM	S. lycopersicum	var. lycopersicum	traditional	Lsl Da Serbo
TRPO2080	ITA	CNR-IBBR PORTICI	LYC 3229	TRADITOM	S. lycopersicum	var. lycopersicum	traditional
TRPO2120	ITA	CNR-IBBR PORTICI	LYC 3232	TRADITOM	S. lycopersicum	var. lycopersicum	traditional	Marmande			Fresh
TRPO2130	ITA	CNR-IBBR PORTICI	LYC 3233	TRADITOM	S. lycopersicum	var. lycopersicum	traditional	Palosanto Pometa 1
TRPO2140	ITA	CNR-IBBR PORTICI	LYC 3240	TRADITOM	S. lycopersicum	var. lycopersicum	traditional
TRPO2160	ITA	CNR-IBBR PORTICI	LYC 3242	TRADITOM	S. lycopersicum	var. lycopersicum	traditional	Liguria
TRPO2170	ITA	CNR-IBBR PORTICI	LYC 3243	TRADITOM	S. lycopersicum	var. lycopersicum	traditional	Palosanto Pometa 1
TRPO2190	ITA	CNR-IBBR PORTICI	LYC 3257	TRADITOM	S. lycopersicum	var. lycopersicum	traditional	Ita Small
TRPO2200	ITA	CNR-IBBR PORTICI	LYC 3258	TRADITOM	S. lycopersicum	var. lycopersicum	traditional	San Marzano
TRPO2210	ITA	CNR-IBBR PORTICI	LYC 3268	TRADITOM	S. lycopersicum	var. lycopersicum	traditional	Montserrat
TRPO2220	ITA	CNR-IBBR PORTICI	LYC 3269	TRADITOM	S. lycopersicum	var. lycopersicum	traditional	Lsl Da Serbo
TRPO2230	ITA	CNR-IBBR PORTICI	LYC 3270	TRADITOM	S. lycopersicum	var. lycopersicum	traditional	Ita Small
TRPO2260	ITA	CNR-IBBR PORTICI	LYC 3296	TRADITOM	S. lycopersicum	var. lycopersicum	traditional
TRPO2280	ITA	CNR-IBBR PORTICI	LYC 3310	TRADITOM	S. lycopersicum	var. lycopersicum	traditional	Ita Small
TRPO2300	ITA	CNR-IBBR PORTICI	LYC 3361	TRADITOM	S. lycopersicum	var. lycopersicum	traditional	Lsl Heart
TRPO2310	ITA	CNR-IBBR PORTICI	LYC 3362	TRADITOM	S. lycopersicum	var. lycopersicum	traditional	Ita Small
TRPO2340	ITA	CNR-IBBR PORTICI	LYC 3365	TRADITOM	S. lycopersicum	var. lycopersicum	traditional	Ita Small
TRPO2350	ITA	CNR-IBBR PORTICI	LYC 3398	TRADITOM	S. lycopersicum	var. lycopersicum	traditional	San Marzano
TRPO2370	ITA	CNR-IBBR PORTICI	LYC 3400	TRADITOM	S. lycopersicum	var. lycopersicum	traditional	Ita Ellipsoid
TRPO2380	ITA	CNR-IBBR PORTICI	LYC 3401	TRADITOM	S. lycopersicum	var. lycopersicum	traditional	Lsl Piennolo
TRPO2390	ITA	CNR-IBBR PORTICI	LYC 3402	TRADITOM	S. lycopersicum	var. lycopersicum	traditional	Ita Ellipsoid
TRPO2400	ITA	CNR-IBBR PORTICI	LYC 3403	TRADITOM	S. lycopersicum	var. lycopersicum	traditional	Ita Ellipsoid
TRPO2410	ITA	CNR-IBBR PORTICI	LYC 3404	TRADITOM	S. lycopersicum	var. lycopersicum	traditional	Tondo Piccolo
TRPO2420	ITA	CNR-IBBR PORTICI	LYC 2572	TRADITOM	S. lycopersicum	var. lycopersicum	traditional
TRPO2430	ITA	CNR-IBBR PORTICI	LYC 3405	TRADITOM	S. lycopersicum	var. lycopersicum	traditional	Lsl Da Serbo			LSL
TRPO2450	ITA	CNR-IBBR PORTICI	LYC 3415	TRADITOM	S. lycopersicum	var. lycopersicum	traditional
TRPO2460	ITA	CNR-IBBR PORTICI	LYC 3443	TRADITOM	S. lycopersicum	var. lycopersicum	traditional
TRPO2470	ITA	CNR-IBBR PORTICI	LYC 2573	TRADITOM	S. lycopersicum	var. lycopersicum	traditional
TRPO2480	ITA	CNR-IBBR PORTICI	LYC 3445	TRADITOM	S. lycopersicum	var. lycopersicum	traditional	San Marzano
TRPO2490	ITA	CNR-IBBR PORTICI	LYC 3446	TRADITOM	S. lycopersicum	var. lycopersicum	traditional	Liguria
TRPO2520	ITA	CNR-IBBR PORTICI	LYC 3484	TRADITOM	S. lycopersicum	var. lycopersicum	traditional	Ita Ellipsoid
TRPO2530	ITA	CNR-IBBR PORTICI	LYC 3485	TRADITOM	S. lycopersicum	var. lycopersicum	traditional	Ita Small
TRPO2540	ITA	CNR-IBBR PORTICI	LYC 3544	TRADITOM	S. lycopersicum	var. lycopersicum	traditional	Cor De Bou
TRPO2550	ITA	CNR-IBBR PORTICI	LYC 3545	TRADITOM	S. lycopersicum	var. lycopersicum	traditional				LSL
TRPO2570	ITA	CNR-IBBR PORTICI	LYC 3610	TRADITOM	S. lycopersicum	var. lycopersicum	traditional	Liguria			LSL
TRPO2580	ITA	CNR-IBBR PORTICI	LYC 3611	TRADITOM	S. lycopersicum	var. lycopersicum	traditional	Ita Ellipsoid
TRPO2590	ITA	CNR-IBBR PORTICI	LYC 3612	TRADITOM	S. lycopersicum	var. lycopersicum	traditional	Lsl Da Serbo
TRPO2600	ITA	CNR-IBBR PORTICI	LYC 3613	TRADITOM	S. lycopersicum	var. lycopersicum	traditional	Lsl Da Serbo
TRPO2620	ITA	CNR-IBBR PORTICI	LYC 3631	TRADITOM	S. lycopersicum	var. lycopersicum	traditional
TRPO2680	ITA	CNR-IBBR PORTICI	LYC 3926	TRADITOM	S. lycopersicum	var. lycopersicum	traditional	Lsl Heart
TRPO2690	ITA	CNR-IBBR PORTICI	LYC 3927	TRADITOM	S. lycopersicum	var. lycopersicum	traditional	Ita Small
TRPO2700	ITA	CNR-IBBR PORTICI	LYC 3928	TRADITOM	S. lycopersicum	var. lycopersicum	traditional	San Marzano
TRPO2710	ITA	CNR-IBBR PORTICI	LYC 3929	TRADITOM	S. lycopersicum	var. lycopersicum	traditional	Lsl Da Serbo
TRPO2720	ITA	CNR-IBBR PORTICI	LYC 3930	TRADITOM	S. lycopersicum	var. lycopersicum	traditional	Lsl Da Serbo
TRPO2730	ITA	CNR-IBBR PORTICI	LYC 3931	TRADITOM	S. lycopersicum	var. lycopersicum	traditional	Lsl Da Serbo
TRTH0020	GRC			TRADITOM	S. lycopersicum	var. lycopersicum	traditional	Palosanto Pometa 1			Fresh
TRTH0030	GRC			TRADITOM	S. lycopersicum	var. lycopersicum	traditional	Ita Grc			Fresh
TRTH0110	GRC	GRC005	K-002/06	TRADITOM	S. lycopersicum	var. lycopersicum	traditional
TRTH0130	GRC	GRC005	GRC030/06	TRADITOM	S. lycopersicum	var. lycopersicum	traditional	Palosanto Pometa 1			Fresh
TRTH0160	GRC	GRC005	ATS-019/06-2	TRADITOM	S. lycopersicum	var. lycopersicum	traditional				Fresh
TRTH0170	GRC	GRC005	ANP-017/07	TRADITOM	S. lycopersicum	var. lycopersicum	traditional
TRTH0180	GRC	GRC005	ANP-088/07	TRADITOM	S. lycopersicum	var. lycopersicum	traditional	Ita Grc			Fresh
TRTH0190	GRC	GRC005	ANP-179/07	TRADITOM	S. lycopersicum	var. lycopersicum	traditional	Grc			Fresh/Processing
TRTH0200	GRC	GRC005	ANP-182/07	TRADITOM	S. lycopersicum	var. lycopersicum	traditional				Fresh/Processing
TRTH0210	GRC	GRC005	ANP-236/07	TRADITOM	S. lycopersicum	var. lycopersicum	traditional	Grc			Fresh/Processing
TRTH0340	GRC	GRC005	MFS-106/07	TRADITOM	S. lycopersicum	var. lycopersicum	traditional	Palosanto Pometa 1			Fresh
TRTH0350	GRC	GRC005	IS-100/07	TRADITOM	S. lycopersicum	var. lycopersicum	traditional				Fresh/Processing
TRTH0370	GRC	GRC005	P-100/06	TRADITOM	S. lycopersicum	var. lycopersicum	traditional
TRTH0390	GRC	GRC005	ATS-048/06	TRADITOM	S. lycopersicum	var. lycopersicum	traditional
TRTH0420	GRC	GRC005	RK-020/07	TRADITOM	S. lycopersicum	var. lycopersicum	traditional	Grc
TRTH0460	GRC	GRC005	IK-159/06	TRADITOM	S. lycopersicum	var. lycopersicum	traditional
TRTH0470	GRC	GRC005	KD-086/07	TRADITOM	S. lycopersicum	var. lycopersicum	traditional	Liguria			Fresh
TRTH0490	GRC	GRC005	GRC 056/07	TRADITOM	S. lycopersicum	var. lycopersicum	traditional
TRTH0500	GRC	GRC005	GRC003/08	TRADITOM	S. lycopersicum	var. lycopersicum	traditional				Processing
TRTH0520	GRC	GRC005	GRC013/08	TRADITOM	S. lycopersicum	var. lycopersicum	traditional
TRTH0540	GRC	GRC005	GRC018/06	TRADITOM	S. lycopersicum	var. lycopersicum	traditional				Fresh
TRTH0560	GRC	GRC005	GRC031/06	TRADITOM	S. lycopersicum	var. lycopersicum	traditional				Fresh
TRTH0590	GRC	GRC005	GRC1112/04	TRADITOM	S. lycopersicum	var. lycopersicum	traditional				Fresh
TRTH0610	GRC	GRC005	GRC1113C/04	TRADITOM	S. lycopersicum	var. lycopersicum	traditional	San Marzano			Fresh/Processing
TRTH0620	GRC	GRC005	GRC1113D/04	TRADITOM	S. lycopersicum	var. lycopersicum	traditional				Fresh
TRTH0630	GRC	GRC005	GRC1388/04	TRADITOM	S. lycopersicum	var. lycopersicum	traditional				Fresh
TRTH0640	GRC	GRC005	GRC1389/04	TRADITOM	S. lycopersicum	var. lycopersicum	traditional	Ita Grc			Fresh
TRTH0660	GRC	GRC005	GRC1594/04	TRADITOM	S. lycopersicum	var. lycopersicum	traditional	Palosanto Pometa 1			Fresh
TRTH0670	GRC	GRC005	GRC445/04	TRADITOM	S. lycopersicum	var. lycopersicum	traditional				Fresh
TRTH0680	GRC	GRC005	GRC448/04	TRADITOM	S. lycopersicum	var. lycopersicum	traditional				Processing
TRTH0690	GRC	GRC005	GRC448/04-2	TRADITOM	S. lycopersicum	var. lycopersicum	traditional				Processing
TRTH0700	GRC	GRC005	GRC452/04	TRADITOM	S. lycopersicum	var. lycopersicum	traditional				Fresh
TRTH0750	GRC	GRC005	HL-123/07	TRADITOM	S. lycopersicum	var. lycopersicum	traditional	Cor De Bou
TRTH0770	GRC	GRC005	HL-229/07	TRADITOM	S. lycopersicum	var. lycopersicum	traditional
TRTH0820	GRC	GRC005	IS-002/07	TRADITOM	S. lycopersicum	var. lycopersicum	traditional				Fresh
TRTH0840	GRC	GRC005	IS-026/07	TRADITOM	S. lycopersicum	var. lycopersicum	traditional	Grc			Processing
TRTH0860	GRC	GRC005	IS-026/07-3	TRADITOM	S. lycopersicum	var. lycopersicum	traditional	Grc			Fresh/Processing
TRTH0910	GRC	GRC005	IS-075/07	TRADITOM	S. lycopersicum	var. lycopersicum	traditional	Ita Grc
TRTH0920	GRC	GRC005	IS-103/07	TRADITOM	S. lycopersicum	var. lycopersicum	traditional	Grc			Fresh/Processing
TRTH0930	GRC	GRC005	IS-141/07	TRADITOM	S. lycopersicum	var. lycopersicum	traditional				Processing
TRTH0940	GRC	GRC005	IS-145/07	TRADITOM	S. lycopersicum	var. lycopersicum	traditional	Ita Small			Fresh/Processing
TRTH1010	GRC			TRADITOM	S. lycopersicum	var. lycopersicum	traditional				Fresh
TRTH1020	GRC	GRC005	P-153/06	TRADITOM	S. lycopersicum	var. lycopersicum	traditional
TRTH1150	GRC	GRC005	XKA-060/07	TRADITOM	S. lycopersicum	var. lycopersicum	traditional				Fresh
TRTH1160	GRC	GRC005	SAS-100/07	TRADITOM	S. lycopersicum	var. lycopersicum	traditional				Fresh
TRTH1170	GRC	GRC005	P-072/06	TRADITOM	S. lycopersicum	var. lycopersicum	traditional				Fresh
TRTH1190	GRC	GRC005	P-093/06	TRADITOM	S. lycopersicum	var. lycopersicum	traditional				Fresh
TRTH1210	GRC	GRC005	KD-143/07	TRADITOM	S. lycopersicum	var. lycopersicum	traditional
TRTH1220	GRC	GRC005	KD-241/07	TRADITOM	S. lycopersicum	var. lycopersicum	traditional				Fresh
TRTH1230	GRC	GRC005	KD-249/07	TRADITOM	S. lycopersicum	var. lycopersicum	traditional				Fresh
TRTH1240	GRC	GRC005	KD-270/07	TRADITOM	S. lycopersicum	var. lycopersicum	traditional
TRTH1280	GRC	GRC005	GRC007/06	TRADITOM	S. lycopersicum	var. lycopersicum	traditional
TRTH1290	GRC	GRC005	MFS-098/07	TRADITOM	S. lycopersicum	var. lycopersicum	traditional	Ita Small
TRTH1300	GRC	GRC005	LKK-034/07	TRADITOM	S. lycopersicum	var. lycopersicum	traditional				Processing
TRTH1350	GRC	GRC005	M-056/06	TRADITOM	S. lycopersicum	var. lycopersicum	traditional
TRTH1370	GRC	GRC005	M-076/06	TRADITOM	S. lycopersicum	var. lycopersicum	traditional
TRTH1400	GRC	GRC005	GRC451/04	TRADITOM	S. lycopersicum	var. lycopersicum	traditional	Ita Small			Fresh/Processing
TRTH1410	GRC	GRC005	KTHI-002/07	TRADITOM	S. lycopersicum	var. lycopersicum	traditional				Fresh
TRTH1420	GRC	GRC005	KTHI-077/07	TRADITOM	S. lycopersicum	var. lycopersicum	traditional				Fresh
TRTH1430	GRC	GRC005	KTHI-078/07	TRADITOM	S. lycopersicum	var. lycopersicum	traditional				Fresh
TRTH1460	GRC			TRADITOM	S. lycopersicum	var. lycopersicum	traditional	Marmande			Fresh/Processing
TRTH1500	GRC			TRADITOM	S. lycopersicum	var. lycopersicum	traditional	Lemonia			Fresh/Processing
TRTH1510	GRC			TRADITOM	S. lycopersicum	var. lycopersicum	traditional	Lemonia			Fresh/Processing
TRTH1520	GRC			TRADITOM	S. lycopersicum	var. lycopersicum	traditional	Lemonia			Fresh/Processing
TRTH1560	GRC	GRC005	M-059/06	TRADITOM	S. lycopersicum	var. lycopersicum	traditional	San Marzano			Processing
TRTH1570	GRC	GRC005	M-103/06	TRADITOM	S. lycopersicum	var. lycopersicum	traditional	Ita Small
TRTH1580	GRC	GRC005	M-105/06	TRADITOM	S. lycopersicum	var. lycopersicum	traditional				Fresh
TRTH1610	GRC	GRC005	M-138Î’/06	TRADITOM	S. lycopersicum	var. lycopersicum	traditional	Tondo Piccolo			Fresh/Processing
TRTH1620	GRC	GRC005	M-149/06	TRADITOM	S. lycopersicum	var. lycopersicum	traditional	Lsl Heart			Fresh/Processing
TRTH1630	GRC	GRC005	M-157/06	TRADITOM	S. lycopersicum	var. lycopersicum	traditional
TRTH1670	GRC			TRADITOM	S. lycopersicum	var. lycopersicum	traditional	Palosanto Pometa 1			Fresh
TRTH1700	GRC			TRADITOM	S. lycopersicum	var. lycopersicum	traditional	Palosanto Pometa 1			Fresh
TRTH1710	GRC			TRADITOM	S. lycopersicum	var. lycopersicum	traditional	Palosanto Pometa 1			Fresh
TRTH1720	GRC	GRC005	GRC004/08	TRADITOM	S. lycopersicum	var. lycopersicum	traditional
TRTH1730	GRC	GRC005	GRC1926/04	TRADITOM	S. lycopersicum	var. lycopersicum	traditional	Grc
TRTH1740	GRC	GRC005	SAS-030/07	TRADITOM	S. lycopersicum	var. lycopersicum	traditional				Fresh
TRTH1750	GRC	GRC005	ANP-001/07	TRADITOM	S. lycopersicum	var. lycopersicum	traditional				Fresh
TRTH1760	GRC	GRC005	ANP-016/07	TRADITOM	S. lycopersicum	var. lycopersicum	traditional				Fresh
TRTH1800	GRC	GRC005	GRC032/05	TRADITOM	S. lycopersicum	var. lycopersicum	traditional	Palosanto Pometa 1			Fresh
TRTH1810	GRC	GRC005	KD-289/07	TRADITOM	S. lycopersicum	var. lycopersicum	traditional	Palosanto Pometa 1			Fresh
TRTH1820	GRC	GRC005	XKA-080/07	TRADITOM	S. lycopersicum	var. lycopersicum	traditional	Ita Grc			Fresh
TRTH1830	GRC	GRC005	ANP-110/07	TRADITOM	S. lycopersicum	var. lycopersicum	traditional	Grc			Fresh/Processing
TRTH1840	GRC	GRC005	ANP-110/07-2	TRADITOM	S. lycopersicum	var. lycopersicum	traditional	Grc			Fresh/Processing
TRTH1860	GRC	GRC005	IS-001/07	TRADITOM	S. lycopersicum	var. lycopersicum	traditional				Fresh
TRTH1950	GRC	GRC005	P-040/06	TRADITOM	S. lycopersicum	var. lycopersicum	traditional	Ita Grc			Fresh
TRTH2020	GRC	GRC005	P-189/06	TRADITOM	S. lycopersicum	var. lycopersicum	traditional	Palosanto Pometa 1
TRTH2050	GRC	GRC005	KD-228/07	TRADITOM	S. lycopersicum	var. lycopersicum	traditional	Palosanto Pometa 1			Fresh
TRTH2060	GRC	GRC005	GRC026/05	TRADITOM	S. lycopersicum	var. lycopersicum	traditional				Fresh
TRTH2070	GRC	GRC005	IK-079/06	TRADITOM	S. lycopersicum	var. lycopersicum	traditional				Fresh
TRTH2090	GRC	GRC005	IS-033/07	TRADITOM	S. lycopersicum	var. lycopersicum	traditional				Fresh/Processing
TRTH2100	GRC	GRC005	GRC492/04	TRADITOM	S. lycopersicum	var. lycopersicum	traditional				Fresh/Processing
TRTH2110	GRC			TRADITOM	S. lycopersicum	var. lycopersicum	traditional				Fresh/Processing
TRTH2140	GRC	GRC005	T-516/06	TRADITOM	S. lycopersicum	var. lycopersicum	traditional				Fresh
TRTH2150	GRC	GRC005	MFS-006/07	TRADITOM	S. lycopersicum	var. lycopersicum	traditional				Fresh/Processing
TRTH2190	GRC			TRADITOM	S. lycopersicum	var. lycopersicum	traditional				Fresh
TRTH2200	GRC	GRC005	M-163/06	TRADITOM	S. lycopersicum	var. lycopersicum	traditional
TRTH2240	GRC			TRADITOM	S. lycopersicum	var. lycopersicum	traditional
TRTH2260	GRC			TRADITOM	S. lycopersicum	var. lycopersicum	traditional
TRTH2280	GRC	GRC005	GRC198/08	TRADITOM	S. lycopersicum	var. lycopersicum	traditional	Ita Grc			Fresh/Processing
TRTH2310	GRC	GRC005	SAS-029/07	TRADITOM	S. lycopersicum	var. lycopersicum	traditional
TRTH2330	GRC	GRC005	SAS-056/07	TRADITOM	S. lycopersicum	var. lycopersicum	traditional	Ita Grc			Fresh
TRTH2370	GRC	GRC005	SAS-099/07	TRADITOM	S. lycopersicum	var. lycopersicum	traditional	Cor De Bou
TRTH2410	GRC	GRC005	SK-045/06	TRADITOM	S. lycopersicum	var. lycopersicum	traditional	Grc			Fresh/Processing
TRTH2460	GRC	GRC005	SK-068/06	TRADITOM	S. lycopersicum	var. lycopersicum	traditional
TRTH2530	GRC	GRC005	GRC012/05	TRADITOM	S. lycopersicum	var. lycopersicum	traditional				Fresh
TRTH2550	GRC	GRC005	T-010/06	TRADITOM	S. lycopersicum	var. lycopersicum	traditional	Ita Grc			Fresh/Processing
TRTH2580	GRC	GRC005	T-230/06	TRADITOM	S. lycopersicum	var. lycopersicum	traditional
TRTH2650	GRC	GRC005	T-525/06	TRADITOM	S. lycopersicum	var. lycopersicum	traditional	Grc			Fresh/Processing
TRTH2670	GRC	GRC005	GRC057/05	TRADITOM	S. lycopersicum	var. lycopersicum	traditional				Processing
TRTH2680	GRC	GRC005	GRC056/05	TRADITOM	S. lycopersicum	var. lycopersicum	traditional
TRTH2700	GRC	GRC005	X-118/06	TRADITOM	S. lycopersicum	var. lycopersicum	traditional				Fresh
TRTH2710	GRC	GRC005	GRC016/06	TRADITOM	S. lycopersicum	var. lycopersicum	traditional	Ita Grc			Fresh
TRTH2720	GRC	GRC005	GRC026/08	TRADITOM	S. lycopersicum	var. lycopersicum	traditional	Ita Grc			Fresh
TRTH2730	GRC	GRC005	X-019/06	TRADITOM	S. lycopersicum	var. lycopersicum	traditional				Fresh
TRTH2740	GRC	GRC005	X-112/06	TRADITOM	S. lycopersicum	var. lycopersicum	traditional				Fresh
TRTH2850	GRC	GRC005	XKA-059/07	TRADITOM	S. lycopersicum	var. lycopersicum	traditional				Fresh
TRTH2900	GRC	GRC005	XKA-061/07-3	TRADITOM	S. lycopersicum	var. lycopersicum	traditional				Fresh
TRTH2920	GRC	GRC005	XKA-090/07	TRADITOM	S. lycopersicum	var. lycopersicum	traditional				Fresh
TRTH2930	GRC			TRADITOM	S. lycopersicum	var. lycopersicum	traditional				Fresh
TRVA0010	ESP	ESP026	BGV005643	TRADITOM	S. lycopersicum	var. lycopersicum	traditional	Muchamiel			Fresh
TRVA0020	ESP			TRADITOM	S. lycopersicum	var. lycopersicum	traditional	Valenciano			Fresh
TRVA0120	ESP	ESP026	BGV000096	TRADITOM	S. lycopersicum	var. lycopersicum	traditional	Palosanto Pometa 1			Fresh
TRVA0130	ESP	ESP026	BGV000098	TRADITOM	S. lycopersicum	var. lycopersicum	traditional				Fresh
TRVA0140	ESP	ESP026	BGV000109	TRADITOM	S. lycopersicum	var. lycopersicum	traditional				Fresh
TRVA0150	ESP	ESP026	BGV000110	TRADITOM	S. lycopersicum	var. lycopersicum	traditional				Fresh
TRVA0160	ESP	ESP026	BGV000111	TRADITOM	S. lycopersicum	var. lycopersicum	traditional				Fresh
TRVA0180	ESP	ESP026	BGV000904	TRADITOM	S. lycopersicum	var. lycopersicum	traditional	Muchamiel			Fresh
TRVA0190	ESP	ESP026	BGV000909	TRADITOM	S. lycopersicum	var. lycopersicum	traditional	Palosanto Pometa 1			Fresh
TRVA0200	ESP	ESP026	BGV000915	TRADITOM	S. lycopersicum	var. lycopersicum	traditional				Fresh
TRVA0210	ESP	ESP026	BGV000917	TRADITOM	S. lycopersicum	var. lycopersicum	traditional				Processing
TRVA0220	ESP	ESP026	BGV000928	TRADITOM	S. lycopersicum	var. lycopersicum	traditional				Fresh
TRVA0230	ESP	ESP026	BGV000932	TRADITOM	S. lycopersicum	var. lycopersicum	traditional				Fresh
TRVA0240	ESP	ESP026	BGV000934	TRADITOM	S. lycopersicum	var. lycopersicum	traditional	Palosanto Pometa 1			Fresh
TRVA0270	ESP	ESP026	BGV000954	TRADITOM	S. lycopersicum	var. lycopersicum	traditional				Fresh
TRVA0290	ESP	ESP026	BGV000970	TRADITOM	S. lycopersicum	var. lycopersicum	traditional				Fresh
TRVA0320	ESP	ESP026	BGV000989	TRADITOM	S. lycopersicum	var. lycopersicum	traditional	Pimiento			Fresh/Processing
TRVA0330	ESP	ESP026	BGV000999	TRADITOM	S. lycopersicum	var. lycopersicum	traditional				Fresh
TRVA0340	ESP	ESP026	BGV001000	TRADITOM	S. lycopersicum	var. lycopersicum	traditional	Muchamiel			Fresh
TRVA0370	ESP	ESP026	BGV001027	TRADITOM	S. lycopersicum	var. lycopersicum	traditional				Fresh
TRVA0380	ESP	ESP026	BGV001029	TRADITOM	S. lycopersicum	var. lycopersicum	traditional	Pimiento			Fresh/Processing
TRVA0410	ESP	ESP026	BGV001053	TRADITOM	S. lycopersicum	var. lycopersicum	traditional				Fresh
TRVA0430	ESP	ESP026	BGV001070	TRADITOM	S. lycopersicum	var. lycopersicum	traditional				Fresh
TRVA0440	ESP	ESP026	BGV001071	TRADITOM	S. lycopersicum	var. lycopersicum	traditional				Fresh
TRVA0450	ESP	ESP026	BGV001086	TRADITOM	S. lycopersicum	var. lycopersicum	traditional	Palosanto Pometa 1			Fresh
TRVA0520	ESP	ESP026	BGV001573	TRADITOM	S. lycopersicum	var. lycopersicum	traditional	Lsl Ramellet			LSL
TRVA0570	ESP	ESP026	BGV002089	TRADITOM	S. lycopersicum	var. lycopersicum	traditional	Palosanto Pometa 1			Fresh
TRVA0580	ESP	ESP026	BGV002092	TRADITOM	S. lycopersicum	var. lycopersicum	traditional	Lsl Ramellet			Fresh
TRVA0600	ESP	ESP026	BGV002103	TRADITOM	S. lycopersicum	var. lycopersicum	traditional	Montserrat			Fresh
TRVA0610	ESP	ESP026	BGV002108	TRADITOM	S. lycopersicum	var. lycopersicum	traditional	Palosanto Pometa 2			Fresh
TRVA0620	ESP	ESP026	BGV002109	TRADITOM	S. lycopersicum	var. lycopersicum	traditional				LSL
TRVA0640	ESP	ESP026	BGV002142	TRADITOM	S. lycopersicum	var. lycopersicum	traditional	Lsl Penjar Cat			LSL
TRVA0650	ESP	ESP026	BGV002154	TRADITOM	S. lycopersicum	var. lycopersicum	traditional	Lsl Penjar Cat			LSL
TRVA0660	ESP	ESP026	BGV002165	TRADITOM	S. lycopersicum	var. lycopersicum	traditional	Lsl Penjar Cat			LSL
TRVA0670	ESP	ESP026	BGV002192	TRADITOM	S. lycopersicum	var. lycopersicum	traditional	Lsl Penjar Cat			LSL
TRVA0700	ESP	ESP026	BGV002220	TRADITOM	S. lycopersicum	var. lycopersicum	traditional	Palosanto Pometa 2			Fresh
TRVA0720	ESP	ESP026	BGV002233	TRADITOM	S. lycopersicum	var. lycopersicum	traditional	Montserrat			Fresh
TRVA0730	ESP	ESP026	BGV002243	TRADITOM	S. lycopersicum	var. lycopersicum	traditional	Ita Small			Fresh
TRVA0740	ESP	ESP026	BGV002244	TRADITOM	S. lycopersicum	var. lycopersicum	traditional	Palosanto Pometa 2			LSL
TRVA0750	ESP	ESP026	BGV002267	TRADITOM	S. lycopersicum	var. lycopersicum	traditional	Ita Grc			LSL
TRVA0770	ESP	ESP026	BGV002275	TRADITOM	S. lycopersicum	var. lycopersicum	traditional	Lsl Ramellet			LSL
TRVA0780	ESP	ESP026	BGV002301	TRADITOM	S. lycopersicum	var. lycopersicum	traditional	Lsl Penjar Cat			LSL
TRVA0800	ESP	ESP026	BGV002991	TRADITOM	S. lycopersicum	var. lycopersicum	traditional				Fresh
TRVA0810	ESP	ESP026	BGV002993	TRADITOM	S. lycopersicum	var. lycopersicum	traditional	Palosanto Pometa 1			Fresh
TRVA0830	ESP	ESP026	BGV003018	TRADITOM	S. lycopersicum	var. lycopersicum	traditional				Fresh
TRVA0840	ESP	ESP026	BGV003052	TRADITOM	S. lycopersicum	var. lycopersicum	traditional	Palosanto Pometa 1			Fresh
TRVA0860	ESP	ESP026	BGV003070	TRADITOM	S. lycopersicum	var. lycopersicum	traditional				Fresh
TRVA0920	ESP	ESP026	BGV003132	TRADITOM	S. lycopersicum	var. lycopersicum	traditional				Fresh
TRVA0930	ESP	ESP026	BGV003493	TRADITOM	S. lycopersicum	var. lycopersicum	traditional	Palosanto Pometa 1			Fresh
TRVA0940	ESP	ESP026	BGV003497	TRADITOM	S. lycopersicum	var. lycopersicum	traditional	Palosanto Pometa 1			Fresh
TRVA0950	ESP	ESP026	BGV003498	TRADITOM	S. lycopersicum	var. lycopersicum	traditional				Fresh
TRVA0960	ESP	ESP026	BGV003511	TRADITOM	S. lycopersicum	var. lycopersicum	traditional				Fresh
TRVA0970	ESP	ESP026	BGV003516	TRADITOM	S. lycopersicum	var. lycopersicum	traditional				Fresh
TRVA0980	ESP	ESP026	BGV003519	TRADITOM	S. lycopersicum	var. lycopersicum	traditional	Palosanto Pometa 1			Fresh
TRVA0990	ESP	ESP026	BGV003524	TRADITOM	S. lycopersicum	var. lycopersicum	traditional	Cor De Bou			Fresh
TRVA1000	ESP	ESP026	BGV003857	TRADITOM	S. lycopersicum	var. lycopersicum	traditional				Fresh
TRVA1010	ESP	ESP026	BGV003866	TRADITOM	S. lycopersicum	var. lycopersicum	traditional				Fresh
TRVA1020	ESP	ESP026	BGV003874	TRADITOM	S. lycopersicum	var. lycopersicum	traditional				Fresh
TRVA1030	ESP	ESP026	BGV003887	TRADITOM	S. lycopersicum	var. lycopersicum	traditional				Fresh/Processing
TRVA1040	ESP	ESP026	BGV003890	TRADITOM	S. lycopersicum	var. lycopersicum	traditional				Fresh
TRVA1090	ESP	ESP026	BGV003928	TRADITOM	S. lycopersicum	var. lycopersicum	traditional				Fresh
TRVA1100	ESP	ESP026	BGV004123	TRADITOM	S. lycopersicum	var. lycopersicum	traditional				Fresh
TRVA1110	ESP	ESP026	BGV004377	TRADITOM	S. lycopersicum	var. lycopersicum	traditional	Palosanto Pometa 1			Fresh
TRVA1120	ESP	ESP026	BGV004378	TRADITOM	S. lycopersicum	var. lycopersicum	traditional	Pimiento			Fresh/Processing
TRVA1130	ESP	ESP026	BGV004379	TRADITOM	S. lycopersicum	var. lycopersicum	traditional				Processing
TRVA1140	ESP	ESP026	BGV004381	TRADITOM	S. lycopersicum	var. lycopersicum	traditional				Fresh
TRVA1160	ESP	ESP026	BGV004407	TRADITOM	S. lycopersicum	var. lycopersicum	traditional	Muchamiel			Fresh
TRVA1190	ESP	ESP026	BGV004464	TRADITOM	S. lycopersicum	var. lycopersicum	traditional				Fresh
TRVA1200	ESP	ESP026	BGV004486	TRADITOM	S. lycopersicum	var. lycopersicum	traditional	Cor De Bou			Fresh
TRVA1220	ESP	ESP026	BGV004522	TRADITOM	S. lycopersicum	var. lycopersicum	traditional				Fresh
TRVA1230	ESP	ESP026	BGV005411	TRADITOM	S. lycopersicum	var. lycopersicum	traditional	Marmande			Fresh
TRVA1240	ESP	ESP026	BGV005414	TRADITOM	S. lycopersicum	var. lycopersicum	traditional	San Marzano			Processing
TRVA1250	ESP	ESP026	BGV005415	TRADITOM	S. lycopersicum	var. lycopersicum	traditional	Valenciano			Fresh
TRVA1260	ESP	ESP026	BGV005418	TRADITOM	S. lycopersicum	var. lycopersicum	traditional				Fresh
TRVA1270	ESP	ESP026	BGV005419	TRADITOM	S. lycopersicum	var. lycopersicum	traditional				Fresh
TRVA1280	ESP	ESP026	BGV005420	TRADITOM	S. lycopersicum	var. lycopersicum	traditional	Pimiento			Fresh/Processing
TRVA1300	ESP	ESP026	BGV005425	TRADITOM	S. lycopersicum	var. lycopersicum	traditional				Fresh
TRVA1310	ESP	ESP026	BGV005426	TRADITOM	S. lycopersicum	var. lycopersicum	traditional	Palosanto Pometa 1			LSL
TRVA1320	ESP	ESP026	BGV005430	TRADITOM	S. lycopersicum	var. lycopersicum	traditional				Fresh
TRVA1330	ESP	ESP026	BGV005431	TRADITOM	S. lycopersicum	var. lycopersicum	traditional	Muchamiel			Fresh
TRVA1350	ESP	ESP026	BGV005435	TRADITOM	S. lycopersicum	var. lycopersicum	traditional				Fresh
TRVA1360	ESP	ESP026	BGV005436	TRADITOM	S. lycopersicum	var. lycopersicum	traditional				Fresh/Processing
TRVA1380	ESP	ESP026	BGV005453	TRADITOM	S. lycopersicum	var. lycopersicum	traditional	Pimiento			Fresh/Processing
TRVA1390	ESP	ESP026	BGV005454	TRADITOM	S. lycopersicum	var. lycopersicum	traditional	Lsl Penjar Cat			LSL
TRVA1440	ESP	ESP026	BGV005471	TRADITOM	S. lycopersicum	var. lycopersicum	traditional	Valenciano			Fresh
TRVA1450	ESP	ESP026	BGV005478	TRADITOM	S. lycopersicum	var. lycopersicum	traditional	Pimiento			Fresh/Processing
TRVA1460	ESP	ESP026	BGV005482	TRADITOM	S. lycopersicum	var. lycopersicum	traditional	Lsl Penjar Cat			LSL
TRVA1480	ESP	ESP026	BGV005485	TRADITOM	S. lycopersicum	var. lycopersicum	traditional	Cor De Bou			LSL
TRVA1490	ESP	ESP026	BGV005490	TRADITOM	S. lycopersicum	var. lycopersicum	traditional	Lsl Penjar Vlc			LSL/Processing
TRVA1510	ESP	ESP026	BGV005495	TRADITOM	S. lycopersicum	var. lycopersicum	traditional	Pimiento			Fresh/Processing
TRVA1520	ESP	ESP026	BGV005496	TRADITOM	S. lycopersicum	var. lycopersicum	traditional				LSL
TRVA1530	ESP	ESP026	BGV005498	TRADITOM	S. lycopersicum	var. lycopersicum	traditional				Fresh
TRVA1540	ESP	ESP026	BGV005502	TRADITOM	S. lycopersicum	var. lycopersicum	traditional				LSL/Processing
TRVA1550	ESP	ESP026	BGV005505	TRADITOM	S. lycopersicum	var. lycopersicum	traditional				LSL
TRVA1560	ESP	ESP026	BGV005508	TRADITOM	S. lycopersicum	var. lycopersicum	traditional				Fresh
TRVA1590	ESP	ESP026	BGV005511	TRADITOM	S. lycopersicum	var. lycopersicum	traditional	Lsl Penjar Vlc			LSL
TRVA1620	ESP	ESP026	BGV005520	TRADITOM	S. lycopersicum	var. lycopersicum	traditional				Fresh
TRVA1630	ESP	ESP026	BGV005526	TRADITOM	S. lycopersicum	var. lycopersicum	traditional	Lsl Penjar Vlc			LSL
TRVA1640	ESP	ESP026	BGV005528	TRADITOM	S. lycopersicum	var. lycopersicum	traditional	Lsl Penjar Cat			LSL
TRVA1650	ESP	ESP026	BGV005530	TRADITOM	S. lycopersicum	var. lycopersicum	traditional	Valenciano			Fresh
TRVA1670	ESP	ESP026	BGV005534	TRADITOM	S. lycopersicum	var. lycopersicum	traditional	Lsl Penjar Vlc			Fresh
TRVA1680	ESP	ESP026	BGV005544	TRADITOM	S. lycopersicum	var. lycopersicum	traditional	Marmande			Fresh
TRVA1690	ESP	ESP026	BGV005554	TRADITOM	S. lycopersicum	var. lycopersicum	traditional	Muchamiel			Fresh
TRVA1700	ESP	ESP026	BGV005557	TRADITOM	S. lycopersicum	var. lycopersicum	traditional	Muchamiel			Fresh
TRVA1710	ESP	ESP026	BGV005561	TRADITOM	S. lycopersicum	var. lycopersicum	traditional				LSL
TRVA1720	ESP	ESP026	BGV005569	TRADITOM	S. lycopersicum	var. lycopersicum	traditional				LSL
TRVA1760	ESP	ESP026	BGV005586	TRADITOM	S. lycopersicum	var. lycopersicum	traditional				Fresh/Processing
TRVA1770	ESP	ESP026	BGV005588	TRADITOM	S. lycopersicum	var. lycopersicum	traditional				Fresh/Processing
TRVA1800	ESP	ESP026	BGV005615	TRADITOM	S. lycopersicum	var. lycopersicum	traditional	Valenciano			Fresh
TRVA1810	ESP	ESP026	BGV005623	TRADITOM	S. lycopersicum	var. lycopersicum	traditional				Fresh
TRVA1820	ESP	ESP026	BGV005624	TRADITOM	S. lycopersicum	var. lycopersicum	traditional	Valenciano			Fresh
TRVA1830	ESP	ESP026	BGV005625	TRADITOM	S. lycopersicum	var. lycopersicum	traditional	Muchamiel			Fresh
TRVA1840	ESP	ESP026	BGV005627	TRADITOM	S. lycopersicum	var. lycopersicum	traditional	Muchamiel			Fresh
TRVA1850	ESP	ESP026	BGV005641	TRADITOM	S. lycopersicum	var. lycopersicum	traditional	Valenciano			Fresh
TRVA1860	ESP	ESP026	BGV005642	TRADITOM	S. lycopersicum	var. lycopersicum	traditional	Valenciano			Fresh
TRVA1880	ESP	ESP026	BGV005645	TRADITOM	S. lycopersicum	var. lycopersicum	traditional				Fresh
TRVA1890	ESP	ESP026	BGV005648	TRADITOM	S. lycopersicum	var. lycopersicum	traditional	Muchamiel			Fresh
TRVA1900	ESP	ESP026	BGV005649	TRADITOM	S. lycopersicum	var. lycopersicum	traditional	Muchamiel			Fresh
TRVA1910	ESP	ESP026	BGV005650	TRADITOM	S. lycopersicum	var. lycopersicum	traditional	Muchamiel			Fresh
TRVA1920	ESP	ESP026	BGV005652	TRADITOM	S. lycopersicum	var. lycopersicum	traditional	Valenciano			Fresh
TRVA1930	ESP	ESP026	BGV005653	TRADITOM	S. lycopersicum	var. lycopersicum	traditional	Valenciano			Fresh
TRVA1940	ESP	ESP026	BGV005654	TRADITOM	S. lycopersicum	var. lycopersicum	traditional	Valenciano			Fresh
TRVA1950	ESP	ESP026	BGV005655	TRADITOM	S. lycopersicum	var. lycopersicum	traditional	Valenciano			Fresh
TRVA1960	ESP	ESP026	BGV005656	TRADITOM	S. lycopersicum	var. lycopersicum	traditional				Fresh
TRVA1970	ESP	ESP026	BGV005657	TRADITOM	S. lycopersicum	var. lycopersicum	traditional	Valenciano			Fresh
TRVA1990	ESP	ESP026	BGV005659	TRADITOM	S. lycopersicum	var. lycopersicum	traditional	Pimiento			Fresh/Processing
TRVA2000	ESP	ESP026	BGV005660	TRADITOM	S. lycopersicum	var. lycopersicum	traditional	Lsl Penjar Vlc			LSL
TRVA2030	ESP	ESP026	BGV005663	TRADITOM	S. lycopersicum	var. lycopersicum	traditional	Lsl Penjar Vlc			LSL
TRVA2040	ESP	ESP026	BGV005668	TRADITOM	S. lycopersicum	var. lycopersicum	traditional	Marmande			Fresh
TRVA2070	ESP	ESP026	BGV005673	TRADITOM	S. lycopersicum	var. lycopersicum	traditional	Valenciano			Fresh
TRVA2080	ESP	ESP026	BGV005687	TRADITOM	S. lycopersicum	var. lycopersicum	traditional				LSL
TRVA2090	ESP	ESP026	BGV005690	TRADITOM	S. lycopersicum	var. lycopersicum	traditional				Fresh
TRVA2110	ESP	ESP026	BGV005703	TRADITOM	S. lycopersicum	var. lycopersicum	traditional				Fresh
TRVA2120	ESP	ESP026	BGV005707	TRADITOM	S. lycopersicum	var. lycopersicum	traditional	Valenciano			Fresh
TRVA2140	ESP	ESP026	BGV005712	TRADITOM	S. lycopersicum	var. lycopersicum	traditional				Processing
TRVA2150	ESP	ESP026	BGV005718	TRADITOM	S. lycopersicum	var. lycopersicum	traditional				Fresh
TRVA2170	ESP	ESP026	BGV008538	TRADITOM	S. lycopersicum	var. lycopersicum	traditional	Montserrat			Fresh
TRVA2180	ESP	ESP026	BGV009555	TRADITOM	S. lycopersicum	var. lycopersicum	traditional	Valenciano			Fresh
TRVA2200	ESP	ESP026	BGV009775	TRADITOM	S. lycopersicum	var. lycopersicum	traditional				Fresh/Processing
TRVA2210	ESP	ESP026	BGV009778	TRADITOM	S. lycopersicum	var. lycopersicum	traditional	Muchamiel			Fresh
TRVA2220	ESP	ESP026	BGV009790	TRADITOM	S. lycopersicum	var. lycopersicum	traditional				Fresh
TRVA2250	ESP	ESP026	BGV010197	TRADITOM	S. lycopersicum	var. lycopersicum	traditional	Palosanto Pometa 2			Fresh
TRVA2260	ESP	ESP026	BGV010782	TRADITOM	S. lycopersicum	var. lycopersicum	traditional				Fresh
TRVA2270	ESP	ESP026	BGV010797	TRADITOM	S. lycopersicum	var. lycopersicum	traditional	Palosanto Pometa 1			Fresh
TRVA2280	ESP	ESP026	BGV011706	TRADITOM	S. lycopersicum	var. lycopersicum	traditional				Fresh
TRVA2300	ESP	ESP026	BGV011982	TRADITOM	S. lycopersicum	var. lycopersicum	traditional				Fresh
TRVA2310	ESP	ESP026	BGV012481	TRADITOM	S. lycopersicum	var. lycopersicum	traditional	Valenciano			Fresh
TRVA2320	ESP	ESP026	BGV012486	TRADITOM	S. lycopersicum	var. lycopersicum	traditional	Valenciano			Fresh
TRVA2330	ESP	ESP026	BGV012490	TRADITOM	S. lycopersicum	var. lycopersicum	traditional	Valenciano			Fresh
TRVA2340	ESP	ESP026	BGV012502	TRADITOM	S. lycopersicum	var. lycopersicum	traditional				Fresh
TRVA2350	ESP	ESP026	BGV012503	TRADITOM	S. lycopersicum	var. lycopersicum	traditional	Valenciano			Fresh
TRVA2360	ESP	ESP026	BGV012567	TRADITOM	S. lycopersicum	var. lycopersicum	traditional				Fresh
TRVA2370	ESP	ESP026	BGV012570	TRADITOM	S. lycopersicum	var. lycopersicum	traditional	Marmande			Fresh
TRVA2380	ESP	ESP026	BGV012579	TRADITOM	S. lycopersicum	var. lycopersicum	traditional				Fresh
TRVA2390	ESP	ESP026	BGV012839	TRADITOM	S. lycopersicum	var. lycopersicum	traditional	Cor De Bou			Fresh
TRVA2400	ESP	ESP026	BGV012840	TRADITOM	S. lycopersicum	var. lycopersicum	traditional				Fresh
TRVA2410	ESP	ESP026	BGV012843	TRADITOM	S. lycopersicum	var. lycopersicum	traditional				Fresh
TRVA2420	ESP	ESP026	BGV012844	TRADITOM	S. lycopersicum	var. lycopersicum	traditional				Fresh
TRVA2430	ESP	ESP026	BGV012845	TRADITOM	S. lycopersicum	var. lycopersicum	traditional				Fresh
TRVA2440	ESP	ESP026	BGV013205	TRADITOM	S. lycopersicum	var. lycopersicum	traditional				Fresh
TRVA2450	ESP	ESP026	BGV013207	TRADITOM	S. lycopersicum	var. lycopersicum	traditional				Fresh
TRVA2460	ESP	ESP026	BGV013665	TRADITOM	S. lycopersicum	var. lycopersicum	traditional				Fresh
TRVA2470	ESP	ESP026	BGV013949	TRADITOM	S. lycopersicum	var. lycopersicum	traditional	Muchamiel			Fresh
TRVA2480	ESP	ESP026	BGV013964	TRADITOM	S. lycopersicum	var. lycopersicum	traditional				Fresh
TRVA2490	ESP	ESP026	BGV013965	TRADITOM	S. lycopersicum	var. lycopersicum	traditional				Fresh
TRVA2500	ESP	ESP026	BGV014181	TRADITOM	S. lycopersicum	var. lycopersicum	traditional				Fresh
TRVA2530	ESP	ESP026	BGV014533	TRADITOM	S. lycopersicum	var. lycopersicum	traditional				Fresh
TRVA2540	ESP	ESP026	BGV014535	TRADITOM	S. lycopersicum	var. lycopersicum	traditional				Fresh
TRVA2550	ESP	ESP026	BGV014539	TRADITOM	S. lycopersicum	var. lycopersicum	traditional				Fresh
TRVA2570	ESP	ESP026	BGV014718	TRADITOM	S. lycopersicum	var. lycopersicum	traditional	Valenciano			Fresh
TRVA2580	ESP	ESP026	BGV014787	TRADITOM	S. lycopersicum	var. lycopersicum	traditional	Valenciano			Fresh
TRVA2590	ESP	ESP026	BGV014788	TRADITOM	S. lycopersicum	var. lycopersicum	traditional	Valenciano			Fresh
TRVA2600	ESP	ESP026	BGV014789	TRADITOM	S. lycopersicum	var. lycopersicum	traditional	Valenciano			Fresh
TRVA2610	ESP	ESP026	BGV014804	TRADITOM	S. lycopersicum	var. lycopersicum	traditional	Valenciano			Fresh
TRVA2620	ESP	ESP026	BGV014805	TRADITOM	S. lycopersicum	var. lycopersicum	traditional	Valenciano			Fresh
TRVA2630	ESP	ESP026	BGV014807	TRADITOM	S. lycopersicum	var. lycopersicum	traditional	Valenciano			Fresh
TRVA2640	ESP	ESP026	BGV014985	TRADITOM	S. lycopersicum	var. lycopersicum	traditional	Palosanto Pometa 1			Fresh
TRVA2650	ESP	ESP026	BGV014993	TRADITOM	S. lycopersicum	var. lycopersicum	traditional				Fresh
TRVA2660	ESP	ESP026	BGV014995	TRADITOM	S. lycopersicum	var. lycopersicum	traditional				Fresh
TRVA2670	ESP	ESP026	BGV015050	TRADITOM	S. lycopersicum	var. lycopersicum	traditional	Lsl Penjar Vlc			LSL
TRVA2690	ESP	ESP026	BGV015054	TRADITOM	S. lycopersicum	var. lycopersicum	traditional	Montserrat			Fresh
TRVA2700	ESP	ESP026	BGV015356	TRADITOM	S. lycopersicum	var. lycopersicum	traditional	Lsl Penjar Vlc			LSL
TRVA2720	ESP	ESP026	BGV015551	TRADITOM	S. lycopersicum	var. lycopersicum	traditional	Lsl Ramellet			LSL
TRVA2730	ESP	ESP026	BGV015613	TRADITOM	S. lycopersicum	var. lycopersicum	traditional	Pimiento			Fresh/Processing
TRVA2750	ESP	ESP026	BGV015828	TRADITOM	S. lycopersicum	var. lycopersicum	traditional				Fresh
TRVA2760	ESP	ESP026	BGV015830	TRADITOM	S. lycopersicum	var. lycopersicum	traditional				Fresh
TRVA2770	ESP	ESP026	BGV015832	TRADITOM	S. lycopersicum	var. lycopersicum	traditional				Fresh
TRVA2780	ESP	ESP026		TRADITOM	S. lycopersicum	var. lycopersicum	traditional	Lsl Penjar Cat			LSL
TRVA2800	ESP	ESP026		TRADITOM	S. lycopersicum	var. lycopersicum	traditional	Lsl Penjar Vlc			LSL
TRVA2810	ESP	ESP026		TRADITOM	S. lycopersicum	var. lycopersicum	traditional	Lsl Penjar Vlc			LSL
TRVA2820	ESP	ESP026		TRADITOM	S. lycopersicum	var. lycopersicum	traditional	Lsl Penjar Vlc			LSL
TRVA2830	ESP	ESP026		TRADITOM	S. lycopersicum	var. lycopersicum	traditional	Lsl Penjar Vlc			LSL
TRVA2840	ESP	ESP026		TRADITOM	S. lycopersicum	var. lycopersicum	traditional	Lsl Penjar Cat			LSL
TRVA2850	ESP	ESP026		TRADITOM	S. lycopersicum	var. lycopersicum	traditional	Lsl Penjar Vlc			LSL
TRVA2860	ESP	ESP026		TRADITOM	S. lycopersicum	var. lycopersicum	traditional	Lsl Penjar Vlc			LSL
TRVA2880	ESP	ESP026		TRADITOM	S. lycopersicum	var. lycopersicum	traditional	Lsl Penjar Vlc			LSL
TRVA2900	ESP	ESP026		TRADITOM	S. lycopersicum	var. lycopersicum	traditional	Lsl Ramellet			LSL
TRVA2910	ESP	ESP026		TRADITOM	S. lycopersicum	var. lycopersicum	traditional				Fresh
TRVA2920	ESP	ESP026		TRADITOM	S. lycopersicum	var. lycopersicum	traditional	Cor De Bou			Fresh
TRVA2930	ESP	ESP026		TRADITOM	S. lycopersicum	var. lycopersicum	traditional				Fresh
TRVA2940	ESP	ESP026		TRADITOM	S. lycopersicum	var. lycopersicum	traditional	Valenciano			Fresh
TRVA2950	ESP	ESP026		TRADITOM	S. lycopersicum	var. lycopersicum	traditional	Valenciano			Fresh
TRVA2960	ESP	ESP026		TRADITOM	S. lycopersicum	var. lycopersicum	traditional	Muchamiel			Fresh
TRVA2970	ESP	ESP026		TRADITOM	S. lycopersicum	var. lycopersicum	traditional				Fresh
TRVA2980	ESP	ESP026		TRADITOM	S. lycopersicum	var. lycopersicum	traditional				Fresh
TRVA2990	ESP	ESP026		TRADITOM	S. lycopersicum	var. lycopersicum	traditional				Fresh
TRVA3000	ESP	ESP026		TRADITOM	S. lycopersicum	var. lycopersicum	traditional				Fresh
TRVA3010	ESP	ESP026		TRADITOM	S. lycopersicum	var. lycopersicum	traditional				Fresh
TRVA3020	ESP	ESP026		TRADITOM	S. lycopersicum	var. lycopersicum	traditional	Pimiento			Fresh/Processing
TRVA3030	ESP	ESP026		TRADITOM	S. lycopersicum	var. lycopersicum	traditional				Fresh
TRVA3040	ESP	ESP026		TRADITOM	S. lycopersicum	var. lycopersicum	traditional	Pimiento			Fresh/Processing
TRVA3050	ESP	ESP026		TRADITOM	S. lycopersicum	var. lycopersicum	traditional	Valenciano			Fresh
TRVA3070	ESP	ESP026		TRADITOM	S. lycopersicum	var. lycopersicum	traditional				Fresh
TRVA3080	ESP	ESP026		TRADITOM	S. lycopersicum	var. lycopersicum	traditional	Valenciano			Fresh
TRVA3090	ESP	ESP026		TRADITOM	S. lycopersicum	var. lycopersicum	traditional	Muchamiel			Fresh
TRVA3100	ESP	ESP026		TRADITOM	S. lycopersicum	var. lycopersicum	traditional	Valenciano			Fresh
TRVA3110	ESP	ESP026		TRADITOM	S. lycopersicum	var. lycopersicum	traditional	Valenciano			Fresh
TRVA3120	ESP	ESP026		TRADITOM	S. lycopersicum	var. lycopersicum	traditional	Valenciano			Fresh
TRVA3130	ESP	ESP026		TRADITOM	S. lycopersicum	var. lycopersicum	traditional	Valenciano			Fresh
TRVA3140	ESP	ESP026		TRADITOM	S. lycopersicum	var. lycopersicum	traditional	Valenciano			Fresh
TRVA3150	ESP	ESP026		TRADITOM	S. lycopersicum	var. lycopersicum	traditional				Fresh
TRVA3160	ESP	ESP026		TRADITOM	S. lycopersicum	var. lycopersicum	traditional				Fresh
TRVA3170	ESP	ESP026		TRADITOM	S. lycopersicum	var. lycopersicum	traditional				Fresh
TRVA3180	ESP	ESP026		TRADITOM	S. lycopersicum	var. lycopersicum	traditional	Valenciano			Fresh
TRVA3190	ESP	ESP026		TRADITOM	S. lycopersicum	var. lycopersicum	traditional	Valenciano			Fresh
TRVA3200	ESP	ESP026		TRADITOM	S. lycopersicum	var. lycopersicum	traditional	Valenciano			Fresh
TRVA3210	ESP	ESP026		TRADITOM	S. lycopersicum	var. lycopersicum	traditional	Valenciano			Fresh
TRVA3220	ESP	ESP026		TRADITOM	S. lycopersicum	var. lycopersicum	traditional	Valenciano			Fresh
TRVA3230	ESP	ESP026		TRADITOM	S. lycopersicum	var. lycopersicum	traditional	Valenciano			Fresh
TRVA3240	ESP	ESP026		TRADITOM	S. lycopersicum	var. lycopersicum	traditional	Valenciano			Fresh
TRVA3250	ESP	ESP026		TRADITOM	S. lycopersicum	var. lycopersicum	traditional	Valenciano			Fresh
TRVA3260	ESP	ESP026		TRADITOM	S. lycopersicum	var. lycopersicum	traditional	Valenciano			Fresh
TRVA5000	ESP			TRADITOM	S. lycopersicum	var. lycopersicum	traditional	Valenciano			Fresh
TRVA5010	ESP			TRADITOM	S. lycopersicum	var. lycopersicum	traditional				Fresh
TRVI0010	ITA	ITA067	V710148	TRADITOM	S. lycopersicum	var. lycopersicum	traditional	San Marzano			Fresh/Processing
TRVI0020		ITA067	V710150	TRADITOM	S. lycopersicum	var. lycopersicum	traditional				Fresh
TRVI0030		ITA067	V710171	TRADITOM	S. lycopersicum	var. lycopersicum	traditional				Fresh
TRVI0050	ITA	ITA067	V710314	TRADITOM	S. lycopersicum	var. lycopersicum	traditional	Liguria			Fresh
TRVI0110	ITA	ITA067	V710046	TRADITOM	S. lycopersicum	var. lycopersicum	traditional	Scatolone Di Bolsena			Fresh
TRVI0130	ITA	ITA067	V710051	TRADITOM	S. lycopersicum	var. lycopersicum	traditional	Ita Grc			LSL
TRVI0140	ITA	ITA067	V710091	TRADITOM	S. lycopersicum	var. lycopersicum	traditional	Liguria			Fresh
TRVI0150	ITA	ITA067	V710092	TRADITOM	S. lycopersicum	var. lycopersicum	traditional	Ita Small			Processing
TRVI0160	ITA	ITA067	V710093	TRADITOM	S. lycopersicum	var. lycopersicum	traditional	Ita Small			Processing
TRVI0170	ITA	ITA067	V710094	TRADITOM	S. lycopersicum	var. lycopersicum	traditional	Ita Small			Processing
TRVI0200	GRC	ITA067	V710102	TRADITOM	S. lycopersicum	var. lycopersicum	traditional	Bell Pepper			Fresh/Processing
TRVI0210	ITA	ITA067	V710103	TRADITOM	S. lycopersicum	var. lycopersicum	traditional	Bell Pepper			Fresh/Processing
TRVI0250	ITA	ITA067	V710112	TRADITOM	S. lycopersicum	var. lycopersicum	traditional	San Marzano			Fresh/Processing
TRVI0260	ITA	ITA067	V710115	TRADITOM	S. lycopersicum	var. lycopersicum	traditional	Marmande			Fresh
TRVI0270	ITA	ITA067	V710116	TRADITOM	S. lycopersicum	var. lycopersicum	traditional				Fresh
TRVI0310	ITA	ITA067	V710127	TRADITOM	S. lycopersicum	var. lycopersicum	traditional	Liguria			Fresh
TRVI0350	ITA	ITA067	V710135	TRADITOM	S. lycopersicum	var. lycopersicum	traditional				Fresh
TRVI0370	ITA	ITA067	V710137	TRADITOM	S. lycopersicum	var. lycopersicum	traditional	Cor De Bou			Fresh
TRVI0380	ITA	ITA067	V710142	TRADITOM	S. lycopersicum	var. lycopersicum	traditional	Scatolone Di Bolsena			Fresh
TRVI0400	ITA	ITA067	V710144	TRADITOM	S. lycopersicum	var. lycopersicum	traditional	Scatolone Di Bolsena			Fresh
TRVI0420	ITA	ITA067	V710146	TRADITOM	S. lycopersicum	var. lycopersicum	traditional	Scatolone Di Bolsena			Fresh
TRVI0430	ITA	ITA067	V710149	TRADITOM	S. lycopersicum	var. lycopersicum	traditional				LSL
TRVI0450	ITA	ITA067	V710154	TRADITOM	S. lycopersicum	var. lycopersicum	traditional	San Marzano			Fresh/Processing
TRVI0460	ITA	ITA067	V710155	TRADITOM	S. lycopersicum	var. lycopersicum	traditional	Ita Grc			LSL
TRVI0470	ITA	ITA067	V710156	TRADITOM	S. lycopersicum	var. lycopersicum	traditional	Liguria			Fresh
TRVI0480	ITA	ITA067	V710157	TRADITOM	S. lycopersicum	var. lycopersicum	traditional				Fresh
TRVI0490	ITA	ITA067	V710158	TRADITOM	S. lycopersicum	var. lycopersicum	traditional				Fresh
TRVI0500	ITA	ITA067	V710159	TRADITOM	S. lycopersicum	var. lycopersicum	traditional	Pimiento			Fresh/Processing
TRVI0510	ITA	ITA067	V710160	TRADITOM	S. lycopersicum	var. lycopersicum	traditional	Pimiento			Fresh/Processing
TRVI0530	ITA	ITA067	V710162	TRADITOM	S. lycopersicum	var. lycopersicum	traditional				Fresh
TRVI0540	ITA	ITA067	V710163	TRADITOM	S. lycopersicum	var. lycopersicum	traditional	San Marzano			Fresh/Processing
TRVI0560	ITA	ITA067	V710165	TRADITOM	S. lycopersicum	var. lycopersicum	traditional	Marmande			Fresh
TRVI0570	ITA	ITA067	V710166	TRADITOM	S. lycopersicum	var. lycopersicum	traditional	Cor De Bou			Fresh
TRVI0580	ITA	ITA067	V710167	TRADITOM	S. lycopersicum	var. lycopersicum	traditional	Cor De Bou			Fresh
TRVI0590	ITA	ITA067	V710168	TRADITOM	S. lycopersicum	var. lycopersicum	traditional	San Marzano			Fresh
TRVI0600	ITA	ITA067	V710169	TRADITOM	S. lycopersicum	var. lycopersicum	traditional				Fresh
TRVI0610	ITA	ITA067	V710178	TRADITOM	S. lycopersicum	var. lycopersicum	traditional	Cor De Bou			Fresh
TRVI0630	ITA	ITA067	V710180	TRADITOM	S. lycopersicum	var. lycopersicum	traditional				Fresh
TRVI0640	ITA	ITA067	V710181	TRADITOM	S. lycopersicum	var. lycopersicum	traditional				Fresh/Processing
TRVI0650	ITA	ITA067	V710182	TRADITOM	S. lycopersicum	var. lycopersicum	traditional	Lsl Heart			LSL
TRVI0660	ITA	ITA067	V710183	TRADITOM	S. lycopersicum	var. lycopersicum	traditional	Spagnoletta			Processing
TRVI0680	ITA	ITA067	V710187	TRADITOM	S. lycopersicum	var. lycopersicum	traditional	Spagnoletta			Processing
TRVI0700	ITA	ITA067	V710190	TRADITOM	S. lycopersicum	var. lycopersicum	traditional	Marmande			Fresh
TRVI0730	ITA	ITA067	V710195	TRADITOM	S. lycopersicum	var. lycopersicum	traditional	Lsl Ramellet			Fresh
TRVI0740	ITA	ITA067	V710196	TRADITOM	S. lycopersicum	var. lycopersicum	traditional	Lsl Ramellet			Fresh
TRVI0750	ITA	ITA067	V710197	TRADITOM	S. lycopersicum	var. lycopersicum	traditional	Scatolone Di Bolsena			Fresh
TRVI0770	ITA	ITA067	V710200	TRADITOM	S. lycopersicum	var. lycopersicum	traditional	Marmande			Fresh
TRVI0780	ITA	ITA067	V710201	TRADITOM	S. lycopersicum	var. lycopersicum	traditional	Scatolone Di Bolsena			Fresh
TRVI0790	ITA	ITA067	V710202	TRADITOM	S. lycopersicum	var. lycopersicum	traditional	Scatolone Di Bolsena			Fresh
TRVI0800	ITA	ITA067	V710203	TRADITOM	S. lycopersicum	var. lycopersicum	traditional	Scatolone Di Bolsena			Fresh
TRVI0830	ITA	ITA067	V710208	TRADITOM	S. lycopersicum	var. lycopersicum	traditional	Scatolone Di Bolsena			Fresh
TRVI0840	ITA	ITA067	V710209	TRADITOM	S. lycopersicum	var. lycopersicum	traditional	Scatolone Di Bolsena			Fresh
TRVI0850	ITA	ITA067	V710210	TRADITOM	S. lycopersicum	var. lycopersicum	traditional	Scatolone Di Bolsena			Fresh
TRVI0860	ITA	ITA067	V710212	TRADITOM	S. lycopersicum	var. lycopersicum	traditional	Scatolone Di Bolsena			Fresh
TRVI0870	ITA	ITA067	V710213	TRADITOM	S. lycopersicum	var. lycopersicum	traditional	Ita Grc			Fresh
TRVI0880	ITA	ITA067	V710214	TRADITOM	S. lycopersicum	var. lycopersicum	traditional	Scatolone Di Bolsena			Fresh
TRVI0890	ITA	ITA067	V710215	TRADITOM	S. lycopersicum	var. lycopersicum	traditional	Scatolone Di Bolsena			Fresh
TRVI0920	ITA	ITA067	V710225	TRADITOM	S. lycopersicum	var. lycopersicum	traditional	Scatolone Di Bolsena			Fresh
TRVI0930	ITA	ITA067	V710226	TRADITOM	S. lycopersicum	var. lycopersicum	traditional	San Marzano			Fresh/Processing
TRVI0980	ITA	ITA067	V710232	TRADITOM	S. lycopersicum	var. lycopersicum	traditional	San Marzano			Fresh/Processing
TRVI0990	ITA	ITA067	V710234	TRADITOM	S. lycopersicum	var. lycopersicum	traditional				Processing
TRVI1010		ITA067	V710236	TRADITOM	S. lycopersicum	var. lycopersicum	traditional	Liguria
TRVI1030	ITA	ITA067	V710239	TRADITOM	S. lycopersicum	var. lycopersicum	traditional	Tondo Piccolo			Fresh
TRVI1050	ITA	ITA067	V710241	TRADITOM	S. lycopersicum	var. lycopersicum	traditional				Fresh
TRVI1060	ITA	ITA067	V710242	TRADITOM	S. lycopersicum	var. lycopersicum	traditional				LSL
TRVI1080	ITA	ITA067	V710244	TRADITOM	S. lycopersicum	var. lycopersicum	traditional	Palosanto Pometa 1			Processing
TRVI1090	ITA	ITA067	V710245	TRADITOM	S. lycopersicum	var. lycopersicum	traditional	Pimiento			Fresh/Processing
TRVI1110	ITA	ITA067	V710247	TRADITOM	S. lycopersicum	var. lycopersicum	traditional				Fresh
TRVI1130	ITA	ITA067	V710249	TRADITOM	S. lycopersicum	var. lycopersicum	traditional	Ita Ellipsoid			LSL/Processing
TRVI1160	ITA	ITA067	V710253	TRADITOM	S. lycopersicum	var. lycopersicum	traditional	Spagnoletta			Processing
TRVI1170	ITA	ITA067	V710254	TRADITOM	S. lycopersicum	var. lycopersicum	traditional	Spagnoletta			Processing
TRVI1180	ITA	ITA067	V710258	TRADITOM	S. lycopersicum	var. lycopersicum	traditional	Spagnoletta			Processing
TRVI1190		ITA067	V710259	TRADITOM	S. lycopersicum	var. lycopersicum	traditional	Cor De Bou			Fresh
TRVI1200	ITA	ITA067	V710260	TRADITOM	S. lycopersicum	var. lycopersicum	traditional	Ita Small			Processing
TRVI1210	ITA	ITA067	V710261	TRADITOM	S. lycopersicum	var. lycopersicum	traditional	Liguria			Fresh
TRVI1220	ITA	ITA067	V710264	TRADITOM	S. lycopersicum	var. lycopersicum	traditional				Fresh
TRVI1230	ITA	ITA067	V710265	TRADITOM	S. lycopersicum	var. lycopersicum	traditional	Liguria			Fresh
TRVI1240	ITA	ITA067	V710267	TRADITOM	S. lycopersicum	var. lycopersicum	traditional	Liguria			Fresh
TRVI1260	ITA	ITA067	V710269	TRADITOM	S. lycopersicum	var. lycopersicum	traditional	Liguria			Fresh
TRVI1270		ITA067	V710270	TRADITOM	S. lycopersicum	var. lycopersicum	traditional				Fresh
TRVI1280	ITA	ITA067	V710271	TRADITOM	S. lycopersicum	var. lycopersicum	traditional	Liguria			Fresh
TRVI1290	ITA	ITA067	V710272	TRADITOM	S. lycopersicum	var. lycopersicum	traditional	Liguria			Fresh
TRVI1300		ITA067	V710273	TRADITOM	S. lycopersicum	var. lycopersicum	traditional				Fresh
TRVI1310	ITA	ITA067	V710282	TRADITOM	S. lycopersicum	var. lycopersicum	traditional	Liguria			Fresh
TRVI1320	ITA	ITA067	V710285	TRADITOM	S. lycopersicum	var. lycopersicum	traditional	Liguria			Fresh
TRVI1330	ITA	ITA067	V710286	TRADITOM	S. lycopersicum	var. lycopersicum	traditional	Liguria			Fresh
TRVI1350	ITA	ITA067	V710295	TRADITOM	S. lycopersicum	var. lycopersicum	traditional	Ita Ellipsoid			Processing
TRVI1420	ITA	ITA067	V710307	TRADITOM	S. lycopersicum	var. lycopersicum	traditional				Fresh
TRVI1480	ITA	ITA067	V710334	TRADITOM	S. lycopersicum	var. lycopersicum	traditional	Spagnoletta			Processing
TRVI1490	ITA	ITA067	V710335	TRADITOM	S. lycopersicum	var. lycopersicum	traditional				LSL
TRVI1500	FRA	ITA067	V710344	TRADITOM	S. lycopersicum	var. lycopersicum	traditional	Cor De Bou			Fresh
TRVI1510	ITA	ITA067	V710345	TRADITOM	S. lycopersicum	var. lycopersicum	traditional	Tondo Piccolo			Fresh
TRVI1520	ITA	ITA067	V710349	TRADITOM	S. lycopersicum	var. lycopersicum	traditional	Lsl Piennolo			LSL
TRVI1550	ITA	ITA067	V710352	TRADITOM	S. lycopersicum	var. lycopersicum	traditional	San Marzano			Fresh/Processing
TRVI1560	ITA	ITA067	V710353	TRADITOM	S. lycopersicum	var. lycopersicum	traditional	San Marzano			LSL/Processing
TRVI1580	ITA	ITA067	V710361	TRADITOM	S. lycopersicum	var. lycopersicum	traditional				Fresh/Processing
TRVI1590	ITA	ITA067	V710362	TRADITOM	S. lycopersicum	var. lycopersicum	traditional	San Marzano			Fresh/Processing
TRVI1600	ITA	ITA067	V710363	TRADITOM	S. lycopersicum	var. lycopersicum	traditional				Fresh
TRVI1610	ITA	ITA067	V710364	TRADITOM	S. lycopersicum	var. lycopersicum	traditional				Fresh
TRVI1620	ITA	ITA067	V710369	TRADITOM	S. lycopersicum	var. lycopersicum	traditional	San Marzano			Fresh/Processing
TRVI1640	ITA	ITA067	V710373	TRADITOM	S. lycopersicum	var. lycopersicum	traditional	Palosanto Pometa 1			Fresh
TRVI1650	ITA	ITA067	V710379	TRADITOM	S. lycopersicum	var. lycopersicum	traditional	Palosanto Pometa 1			Fresh
TRVI1660	ITA	ITA067	V710380	TRADITOM	S. lycopersicum	var. lycopersicum	traditional	Liguria			Fresh
TRVI1680	ITA	ITA067	V710438	TRADITOM	S. lycopersicum	var. lycopersicum	traditional	Lsl Heart			LSL
TRVI1690	ITA	ITA067	V710439	TRADITOM	S. lycopersicum	var. lycopersicum	traditional	Liguria			Fresh/Processing
TRVI1700	ITA	ITA067	V710440	TRADITOM	S. lycopersicum	var. lycopersicum	traditional	Liguria			Fresh/Processing
TRVI1710	ITA	ITA067	V710441	TRADITOM	S. lycopersicum	var. lycopersicum	traditional				Fresh/Processing
TRVI1720	ITA	ITA067	V710442	TRADITOM	S. lycopersicum	var. lycopersicum	traditional				Fresh/Processing
TRVI1730	ITA	ITA067	V710443	TRADITOM	S. lycopersicum	var. lycopersicum	traditional				Fresh/Processing
TRVI1740	ITA	ITA067	V710444	TRADITOM	S. lycopersicum	var. lycopersicum	traditional				Fresh/Processing
TRVI1750	ITA	ITA067	V710450	TRADITOM	S. lycopersicum	var. lycopersicum	traditional	San Marzano			Fresh/Processing
TRVI1770	ITA	ITA067	V710467	TRADITOM	S. lycopersicum	var. lycopersicum	traditional				LSL
TRVI1780	ITA	ITA067	V711229	TRADITOM	S. lycopersicum	var. lycopersicum	traditional	Tondo Piccolo			Fresh
TRVI1790	ITA	ITA067	V711254	TRADITOM	S. lycopersicum	var. lycopersicum	traditional	Ita Grc			LSL
TRVI1800	ITA	ITA067	V711255	TRADITOM	S. lycopersicum	var. lycopersicum	traditional	Bell Pepper			Fresh/Processing
TRVI1810	ITA	ITA067	V711256	TRADITOM	S. lycopersicum	var. lycopersicum	traditional	Bell Pepper			Fresh/Processing
TRVI1820	ITA	ITA067	V711257	TRADITOM	S. lycopersicum	var. lycopersicum	traditional	Bell Pepper			Fresh/Processing
TRVI1840	ITA	ITA067	V711259	TRADITOM	S. lycopersicum	var. lycopersicum	traditional	Ita Grc			LSL
TRVI1850	ITA	ITA067	V711306	TRADITOM	S. lycopersicum	var. lycopersicum	traditional	Ita Ellipsoid			LSL
TRVI1860	ITA	ITA067	V711349	TRADITOM	S. lycopersicum	var. lycopersicum	traditional	Lsl Da Serbo			LSL
TRVI1870	ITA	ITA067	V711389	TRADITOM	S. lycopersicum	var. lycopersicum	traditional	Lsl Heart			LSL
TRVI1880	UKR	ITA067	V710337	TRADITOM	S. lycopersicum	var. lycopersicum	traditional				Processing
TRVI1890	UKR	ITA067	V710338	TRADITOM	S. lycopersicum	var. lycopersicum	traditional	San Marzano			Fresh
TRVI1900	UKR	ITA067	V710339	TRADITOM	S. lycopersicum	var. lycopersicum	traditional	Montserrat			Processing
TRVI1950	IL	ITA067	V710433	TRADITOM	S. lycopersicum	var. lycopersicum	traditional				Fresh
TRVI1960	ITA	ITA067	V710468	TRADITOM	S. lycopersicum	var. lycopersicum	traditional				Fresh
BGV007869	MEX	COMAV	BGV007869	COMAV	S. lycopersicum	var. lycopersicum
TRCA1480	ESP	FMA01	FMA19	TRADITOM	S. lycopersicum	var. lycopersicum					Fresh
TRMC0020		SYNGENTA	ARAWAK	TRADITOM	S. lycopersicum	var. lycopersicum			yes		Fresh
TRMC0040		GAUTIER	BORSALINA	TRADITOM	S. lycopersicum	var. lycopersicum			yes		Fresh
TRMO0140	FRA	FRA030	T100036	TRADITOM	S. lycopersicum	var. lycopersicum					Fresh
TRMO0150	FRA	FRA030	T100037	TRADITOM	S. lycopersicum	var. lycopersicum					Fresh
TRMO0740	FRA	FRA030	T102101	TRADITOM	S. lycopersicum	var. lycopersicum					Fresh
TRMO0800	FRA	FRA030	T100819	TRADITOM	S. lycopersicum	var. lycopersicum					Fresh
TRPA0210	ITA	UNIV OF REGGIO CALABRIA	RC10011	TRADITOM	S. lycopersicum	var. lycopersicum					LSL
TRPO0380	ITA	CNR-IBBR PORTICI		TRADITOM	S. lycopersicum	var. lycopersicum					LSL
TRPO1000	ITA	CNR-IBBR PORTICI	LYC0444	TRADITOM	S. lycopersicum	var. lycopersicum
TRPO2000	ITA	CNR-IBBR PORTICI	LYC 3096	TRADITOM	S. lycopersicum	var. lycopersicum
TRPO2060	ITA	CNR-IBBR PORTICI	LYC 3227	TRADITOM	S. lycopersicum	var. lycopersicum
TRPO2270	ITA	CNR-IBBR PORTICI	LYC 3297	TRADITOM	S. lycopersicum	var. lycopersicum
TRPO2360	ITA	CNR-IBBR PORTICI	LYC 3399	TRADITOM	S. lycopersicum	var. lycopersicum
TRTH0440	GRC	GRC005	RK-016/07	TRADITOM	S. lycopersicum	var. lycopersicum
TRTH0510	GRC	GRC005	GRC006/08	TRADITOM	S. lycopersicum	var. lycopersicum					Processing
TRTH0990	GRC	GRC005	KTHI-040/07	TRADITOM	S. lycopersicum	var. lycopersicum					Fresh
TRTH1100	GRC	GRC005	K-179/06	TRADITOM	S. lycopersicum	var. lycopersicum					Fresh
TRTH1770	GRC	GRC005	MFS-001/07	TRADITOM	S. lycopersicum	var. lycopersicum
TRTH2130	GRC	GRC005	RK-016/07-2	TRADITOM	S. lycopersicum	var. lycopersicum					Processing
TRTH2790	GRC	GRC005	GRC 054/07	TRADITOM	S. lycopersicum	var. lycopersicum
TRVA0900	ESP	ESP026	BGV003098	TRADITOM	S. lycopersicum	var. lycopersicum					Fresh
TRVA2740	ESP	ESP026	BGV015615	TRADITOM	S. lycopersicum	var. lycopersicum					Fresh
TRVI0940	ITA	ITA067	V710227	TRADITOM	S. lycopersicum	var. lycopersicum					Fresh/Processing
TRVI1250	ITA	ITA067	V710268	TRADITOM	S. lycopersicum	var. lycopersicum					Fresh

## Sheet: sup. tab. 2
Accession	Fruit shape index	Fruit weight (g)	Fruit predominant shape	Skin color	Fruit fasciation	Ribbing at calyx
HEINZ1706
HEINZ1706XLA1589
TRBA0160	0.727167	81.6	flat	colourless	not present	weak
TRBA0170	0.816444	93.6	flat	colourless	not present	weak
TRBA0180	0.822114		flat	colourless	not present	weak
TRBA0240	0.7114	86.5	flat	colourless	not present	weak
TRBA0250	1.06939		heart	colourless	not present	weak
TRBA0260	0.926856		round	colourless	not present	weak
TRBA0270	0.742433	135.5	flat	colourless	not present	weak
TRBA0280	0.834356	92.6667	rectangular	colourless	not present	Intermediate
TRBA0300	0.7675	110	flat	yellow	low	Intermediate
TRBA0310	0.794589	68	flat	colourless	not present	weak
TRBA0340	0.68595	72.5	flat	colourless	not present	weak
TRBA0360	0.713244		flat	colourless	not present	weak
TRBA0380		71.2	nd	colourless		weak
TRBA0420	0.694589	104.4	flat	colourless	not present	weak
TRBA0430	0.671478	73.3333	flat	colourless	not present	weak
TRBA0440	0.737933	80	flat	colourless	not present	weak
TRBA0470	0.667617	54	flat	colourless	not present	weak
TRBA0500	1.22158	23	ellipsoid	yellow	not present	very weak
TRBA0510	0.770822	77.5	flat	colourless	low	Intermediate
TRBA0520	1.21481	32.4	ellipsoid	yellow	low	very weak
TRBA0550	0.784367	67.2	flat	yellow	not present	weak
TRBA0600	0.888422	57.1429	round	colourless	not present	weak
TRBA0710	0.761433	96	flat	colourless	not present	weak
TRBA0720
TRBA0730	0.7796	54.3333	flat	colourless	not present	weak
TRBA0750	0.963078	72	round	colourless	not present	very weak
TRBA0770	0.714363	80	flat	colourless	not present	Intermediate
TRBA0800	0.762256	65.3333	flat	colourless	not present	weak
TRBA0830		100	nd	colourless	not present	Intermediate
TRBA0850	0.724811	90	flat	colourless	not present	Intermediate
TRBA0870	1.09639	60.5	ellipsoid	colourless	not present	weak
TRBA1020	0.777333	91.6667	flat	colourless	low	weak
TRBA1030	0.76365	131.6	flat	colourless	low	weak
TRBA1100	0.743789	66.4	flat	colourless	not present	weak
TRBA1140	0.754344	70	flat	colourless	not present	weak
TRBA1190	0.723867	80	flat	colourless	not present	weak
TRBA1200	0.706778	59.5	flat	colourless	not present	Intermediate
TRBA1210	0.699367	86	flat	colourless	not present	Intermediate
TRBA1230	1.11424	53.2	rectangular	colourless	not present	weak
TRBA1280	0.816278	59.2	flat	colourless	not present	very weak
TRBA1330	0.935589	79.2	rectangular	colourless	not present	weak
TRBA1400	0.772367	66.8	flat	colourless	not present	very weak
TRBA1440	0.779567	117.6	flat	colourless	not present	weak
TRBA1460	0.7786	65.6667	flat	colourless	low	weak
TRBA1480	1.49086	37.1429	obovoid	colourless	low	weak
TRBA1490		143	nd	yellow	low	very weak
TRBA1500	1.2159	63	ellipsoid	colourless	not present	weak
TRBA1510	0.764733	67.6	flat	colourless	low	weak
TRBA1530	1.01532	81	obovoid	colourless	not present	weak
TRBA1580	1.2362	58	ellipsoid	colourless	not present	weak
TRBA1590	1.09464	27.2	rectangular	yellow	not present	very weak
TRBA1600	0.760325	295	flat	yellow	low	Intermediate
TRBA1610	0.841089	5.5	round	yellow	not present	very weak
TRBA1630	1.19184	27	ellipsoid	yellow	not present	very weak
TRBA1640	1.12114	25.6	ellipsoid	yellow	not present	very weak
TRBA1650	0.821617	65	flat	colourless	low	Intermediate
TRBA1660	0.782157	76.8	flat	colourless	not present	weak
TRBA1690	0.835133	73	round	colourless	low	Intermediate
TRBA1700	0.691189	62.5	flat	colourless	not present	Intermediate
TRBA1710	0.818189	45.6	flat	colourless	not present	weak
TRBA1720	0.765167	100	flat	colourless	low	Intermediate
TRBA1750		250	nd	colourless	low	Intermediate
TRBA1800	0.812117	76.6667	flat	colourless	not present	Intermediate
TRBA1830	0.724789	73.3333	flat	colourless	not present	weak
TRBA1860	0.763289	80	flat	colourless	not present	weak
TRBA1890	0.893783	515	round	yellow	low	weak
TRBA1910	0.95	56.6667	oxheart	colourless	not present
TRBA1920	0.669433	240	flat	colourless	low	Intermediate
TRBA1930	1.01574	140	oxheart	colourless	low	weak
TRBA1970	0.75926	184	flat	yellow	low	Intermediate
TRBA1980	1.59762	82.5	obovoid	yellow	low	very weak
TRCA0010	0.854922	181.5	rectangular	yellow	intermediate	weak
TRCA0020	0.573156	274	rectangular	colourless	severe	Intermediate
TRCA0110	0.768033	86	flat	yellow	low	weak
TRCA0120	0.77396	160	flat	yellow	not present	weak
TRCA0130	0.820211	205.333	flat	yellow	not present	very weak
TRCA0150	0.8521	120	flat	yellow	not present	weak
TRCA0170	0.864083	163.333	flat	yellow	not present	weak
TRCA0180	0.783217		flat	yellow	low	weak
TRCA0190	0.768183	245.333	flat	yellow	low	weak
TRCA0200	0.85178	146.4	flat	yellow	not present	weak
TRCA0210	0.836967	196.667	round	yellow	not present	weak
TRCA0220	0.85772	132	flat	yellow	not present	weak
TRCA0230	0.886563	140.4	round	yellow	not present	weak
TRCA0240	0.79855	202	flat	yellow	low	Intermediate
TRCA0250	0.818725	565	round	yellow	not present	Intermediate
TRCA0260	0.754967	278.667	flat	yellow	not present	weak
TRCA0270	0.84315	158.667	round	yellow	not present	weak
TRCA0290	0.83172	123.333	round	yellow	not present	weak
TRCA0300	0.781833	110.667	round	yellow	low	weak
TRCA0310	0.888933	105	round	yellow	not present	weak
TRCA0320	0.894111	103.333	round	yellow	not present	weak
TRCA0330	0.836217	123.5	round	yellow	not present	weak
TRCA0340	0.797033	212.667	flat	yellow	not present	weak
TRCA0350	0.811533	142	flat	yellow	not present	weak
TRCA0360	0.844675	135.333	round	yellow	low	weak
TRCA0380	0.651225	200.5	flat	colourless	intermediate	Intermediate
TRCA0390	0.984589	54	rectangular	yellow	not present	weak
TRCA0400		305	nd	colourless	severe	Intermediate
TRCA0410		158	flat	yellow	intermediate	strong
TRCA0420	0.672567	127.6	flat	colourless	intermediate	weak
TRCA0430	0.901786	125	round	colourless	not present	very weak
TRCA0440	0.73098	151.333	flat	colourless	intermediate	weak
TRCA0460	0.968	11.2308	round	yellow	not present	very weak
TRCA0480	0.762811	148.667	flat	colourless	intermediate	Intermediate
TRCA0490	0.776637	208.667	flat	colourless	low	weak
TRCA0500	0.938733	28.6	round	yellow	not present	weak
TRCA0510		43	nd	yellow		very weak
TRCA0520	1.49368	126	long	yellow	low	Intermediate
TRCA0530	0.6774	175.333	flat	colourless	severe	strong
TRCA0550	0.8794	139	rectangular	yellow	intermediate	strong
TRCA0560	0.67394	170	flat	colourless	intermediate	Intermediate
TRCA0570	1.3862	74.4	heart	colourless	not present	weak
TRCA0580		176.667	flat	colourless	intermediate	strong
TRCA0590	0.847267	176	rectangular	yellow	intermediate	Intermediate
TRCA0610	0.64052	170.4	flat	colourless	severe	Intermediate
TRCA0620	0.886617		rectangular	colourless	intermediate	Intermediate
TRCA0630	0.79506	242	flat	yellow		Intermediate
TRCA0640	1.1107	166.667	rectangular	yellow	severe	weak
TRCA0650	0.752056	182	flat	yellow	intermediate	weak
TRCA0680	0.855083	252	rectangular	colourless	intermediate	Intermediate
TRCA0690		238	rectangular	colourless	low
TRCA0700	1.02547	426	rectangular	colourless	intermediate	Intermediate
TRCA0710	0.98605	243.333	rectangular	colourless	intermediate	Intermediate
TRCA0720	0.794244	90	round	colourless		weak
TRCA0730	0.975633	210	rectangular	colourless	low	Intermediate
TRCA0740	0.791022	226.667	rectangular	colourless	intermediate	Intermediate
TRCA0750	1.06292	194	rectangular	colourless	intermediate	Intermediate
TRCA0760	0.882214	340	rectangular	colourless	intermediate	Intermediate
TRCA0770	0.9602	267.333	nd	colourless		Intermediate
TRCA0790			flat	colourless	severe	Intermediate
TRCA0800	0.697867	116	flat	colourless	intermediate	Intermediate
TRCA0820	0.663289	226	flat	colourless	not present	Intermediate
TRCA0830	0.833656	69.3333	round	colourless	not present	weak
TRCA0840	1.00904	88.3333	heart	yellow	not present	weak
TRCA0860	1.21661	46.25	heart	colourless	not present	weak
TRCA0900	0.999475	204.667	rectangular	colourless	intermediate	Intermediate
TRCA0910	0.939217		rectangular	colourless	intermediate	Intermediate
TRCA0920	0.883763	199.333	rectangular	colourless	intermediate	weak
TRCA0930	0.712829	347.333	flat	colourless	intermediate	strong
TRCA0940	0.913833	266	rectangular	colourless	low	Intermediate
TRCA0950	0.978075		rectangular	colourless	intermediate	Intermediate
TRCA1000	0.888767	95.2	round	yellow	not present	weak
TRCA1010	0.6917	80.8	flat	yellow	not present	weak
TRCA1020	0.695589	87.2	flat	yellow	not present	weak
TRCA1070		233.333	nd	yellow	not present	weak
TRCA1080	0.82475	144.8	round	colourless	not present	weak
TRCA1100	1.0233	210	oxheart	colourless	low	very weak
TRCA1110	0.759889	154.4	flat	yellow	low	weak
TRCA1120	0.7244	154.667	flat	yellow	low	Intermediate
TRCA1130			oxheart	colourless	low	weak
TRCA1150	0.93385	138.667	rectangular	colourless	low	weak
TRCA1160	1.34404	154.333	obovoid	colourless	low	Intermediate
TRCA1170	0.8721	104.5	round	yellow	not present	weak
TRCA1180	0.78595	190.667	flat	colourless	low	Intermediate
TRCA1190	0.861433	78.8	round	colourless	not present	weak
TRCA1200	0.858171	122	rectangular	yellow	intermediate	Intermediate
TRCA1210	1.05745	245.333	oxheart	colourless	low	Intermediate
TRCA1220	1.83108	100	long	yellow	low	Intermediate
TRCA1230	0.967944	238.667	rectangular	yellow	low	Intermediate
TRCA1240			nd
TRCA1250	0.84805	83.3333	flat	yellow	not present	Intermediate
TRCA1260	1.30011	200	nd	yellow	low	Intermediate
TRCA1270	0.7433	246.667	flat	yellow	severe	Intermediate
TRCA1280	0.985489	78	heart	colourless	not present	weak
TRCA1290	0.76145	241	flat	yellow	not present	Intermediate
TRCA1300	0.674833	618.667	flat	colourless	intermediate	strong
TRCA1310		459	flat	colourless	severe	strong
TRCA1320	0.819433	134	flat	yellow	not present	weak
TRCA1330	0.83605	90	round	yellow		Intermediate
TRCA1340	0.64818	259.333	flat	colourless	severe	Intermediate
TRCA1350	1.10778	150.8	rectangular	yellow	low	weak
TRCA1360	0.806833	66	flat	colourless	not present	weak
TRCA1370	0.7532	240	flat	yellow	low
TRCA1380	0.776989	151.2	round	yellow	not present	Intermediate
TRCA1390	0.83444	179.2	round	yellow	low	weak
TRCA1400	2.41552	124.5	long	yellow	not present	Intermediate
TRCA1410	0.80315	112.5	rectangular	yellow	low	Intermediate
TRCA1430	0.802317	120.4	round	yellow	not present	weak
TRCA1440	0.658388	245	flat	colourless	severe	Intermediate
TRCA1450	0.923256	73.2	heart	colourless	not present	weak
TRCA1460	0.901633	73.3333	round	colourless	not present	weak
TRCA1480		178.5	flat	yellow	severe	weak
TRCA1500	0.96154	170.8	ellipsoid	colourless	low	weak
TRIS0010	2.40928		long	yellow	not present	very weak
TRIS0020	1.59838		ellipsoid	yellow	not present	very weak
TRIS0030	0.862122		round	yellow	not present	very weak
TRMC0010
TRMC0020
TRMC0030
TRMC0040
TRMC0050
TRMC0060
TRMC0070
TRMC0080
TRMC0090
TRMC0100
TRMC0110
TRMC0120
TRMC0130
TRMC0460
TRMC0480
TRMC0500
TRMC0520
TRMC0560
TRMC0590
TRMC0600
TRMC0610
TRMC0620
TRMC0650
TRMC0680
TRMC0690
TRMO0010	0.683689	129.2	flat	yellow	intermediate	weak
TRMO0020	0.792267	97.6	round	yellow	not present	weak
TRMO0030	0.878111	68	round	yellow	not present	very weak
TRMO0040	1.12183	195.6	oxheart	colourless	low	Intermediate
TRMO0110	0.761275	230	flat	yellow	not present	Intermediate
TRMO0120	0.805025	144.4	flat	yellow	not present	Intermediate
TRMO0130	0.78185	121.5	flat	yellow	not present	Intermediate
TRMO0140	0.758525	76.6667	flat	yellow	not present	weak
TRMO0150	0.778625	50	flat	yellow	low	Intermediate
TRMO0160	0.752575	154.5	flat	yellow	not present	weak
TRMO0170	1.5083	132	ellipsoid	yellow	not present	weak
TRMO0180	0.816525	114	round	colourless	low	weak
TRMO0190	0.837	74.4	round	yellow	not present	very weak
TRMO0200	0.79745	76.6667	round	yellow	not present	weak
TRMO0210	0.8464	81.6667	flat	yellow	not present	weak
TRMO0220	0.7542	116	flat	yellow	low	weak
TRMO0230	0.754975	90	flat	yellow	not present	Intermediate
TRMO0240	0.768175	78.3333	flat	yellow	not present	weak
TRMO0250	0.90955	9.16667	round		not present	very weak
TRMO0260	0.98855	6.46154	round	yellow	not present	very weak
TRMO0270	0.801	61.6667	round	yellow	not present	very weak
TRMO0280	0.81255	76	flat	yellow	low	weak
TRMO0290	0.83565	136	round	yellow	not present	weak
TRMO0300	0.616	270	flat	yellow	low	strong
TRMO0310	0.7638	87.2	round	yellow	not present	very weak
TRMO0320	0.789775	116.8	flat	yellow	not present	weak
TRMO0330	0.8456	110	round	yellow	low	weak
TRMO0340	0.79845	42.8	round	yellow	not present	weak
TRMO0350	0.835425	55.5556	round	yellow	not present	weak
TRMO0360		317.333	flat	yellow	not present	Intermediate
TRMO0370	0.652475	72.8	flat	yellow	severe	Intermediate
TRMO0380		366.667	flat	colourless	severe	strong
TRMO0390	0.687275	94	flat	yellow	intermediate	Intermediate
TRMO0400	0.828825	120.5	round	yellow	low	weak
TRMO0410	0.7585	142	flat	yellow	not present	weak
TRMO0420	0.81415	64.2857	round	yellow	not present	weak
TRMO0430	0.780633	292.667	flat	yellow	not present	strong
TRMO0440	1.01307	115	rectangular	yellow	low	weak
TRMO0450	1.3617		oxheart	yellow	not present	Intermediate
TRMO0460	0.820525	146.667	round	yellow	not present	weak
TRMO0470	0.876925	162.4	round	yellow	not present	weak
TRMO0480	0.745725	125.6	flat	yellow	low	Intermediate
TRMO0490	0.827325	136	round	yellow	not present	weak
TRMO0500		164	nd	yellow		Intermediate
TRMO0510	0.5931	214	flat	yellow	severe	Intermediate
TRMO0520	0.664375	220	flat	yellow	intermediate	Intermediate
TRMO0530	0.69095	144.8	flat	yellow	intermediate	Intermediate
TRMO0550	0.654175	184	flat	yellow	intermediate	Intermediate
TRMO0560	0.835225	158.8	round	yellow	not present	weak
TRMO0570	0.784875	169.6	round	yellow	not present	weak
TRMO0580	0.737775	142	flat	yellow	low	weak
TRMO0590	0.6481	173.333	flat	yellow	intermediate	Intermediate
TRMO0600	0.7832	136.667	flat	yellow	low	weak
TRMO0610	0.7693	46	flat	yellow	not present	weak
TRMO0620	1.1072	162	oxheart	yellow	low	Intermediate
TRMO0630	0.643433	218	flat	colourless	not present	Intermediate
TRMO0640	0.8267	144	round	yellow	not present	weak
TRMO0650	1.243	32	ellipsoid	yellow	not present	weak
TRMO0660		271.333	nd	colourless		strong
TRMO0670	1.70337	78	long	yellow	not present	very weak
TRMO0680	0.84755	33.3333	round	colourless	not present	weak
TRMO0690	1.305	26.8	ellipsoid	yellow	not present	very weak
TRMO0710	0.75435	89.2	flat	yellow	not present	weak
TRMO0720	0.83535	131.2	round	yellow	not present	Intermediate
TRMO0730	0.665125	173.333	flat	yellow	intermediate	Intermediate
TRMO0740	1.56765	13.6	obovoid	yellow	not present	very weak
TRMO0750	2.33153	167.6	long	yellow	not present	Intermediate
TRMO0760	0.9375	136	bell pepper	yellow	severe	Intermediate
TRMO0770	0.785225	113.6	bell pepper	yellow	severe	Intermediate
TRMO0780	0.7317	161.667	flat	yellow	low	Intermediate
TRMO0790	0.7963	122	round	yellow	not present	weak
TRMO0800	0.73015	84	flat	yellow	low	Intermediate
TRMO0810	0.789425	64	flat	yellow	not present	weak
TRMO0820	0.79125	80.8	round	yellow	not present	very weak
TRMO0830	0.852575	102	round	yellow	not present	very weak
TRMO0840	0.66725	122	flat	yellow	intermediate	Intermediate
TRMO0850	0.660075	125.2	flat	yellow	low	Intermediate
TRMO0860	1.1368	52.4	obovoid	yellow	not present	very weak
TRMO0870	1.14977	35.8	obovoid	yellow	not present	very weak
TRMO0880	1.20398	50	obovoid	yellow	low	weak
TRMO0890	1.42227	50	obovoid	yellow	not present	weak
TRMO0900	0.84205	120	round	yellow	not present	strong
TRMO0920	0.80105	108.4	round	colourless	not present	weak
TRMO0930	0.778275	77.6667	flat	yellow	low	weak
TRMO0940	0.6857	290	flat	yellow	low	strong
TRMO0950	0.6782	182.5	flat	yellow	not present	strong
TRMO0960	0.7527	220	flat	yellow	not present	Intermediate
TRMO0970	0.851725	124.8	round	yellow	not present	weak
TRMO0980	0.8348	77.6667	round	yellow	not present	very weak
TRMO0990	0.642875	76.6667	flat	yellow	intermediate	weak
TRMO1000	0.6722	88	flat	yellow	low	weak
TRMO1010	0.6403	100	flat	yellow	intermediate	weak
TRMO1020	1.0745	148	oxheart	yellow	not present	weak
TRMO1030	1.20802	206.667	rectangular	yellow	not present	Intermediate
TRMO1040	0.74025	336	flat	yellow	not present	weak
TRMO1050	2.16027	235.333	long	yellow	not present	weak
TRMO1080	0.715267	341	flat	yellow	intermediate	strong
TRMO1090	0.896675	114	round	yellow	not present	weak
TRMO1100	0.868225	124	round	yellow	not present	weak
TRPA0110	1.1234	36	heart	yellow	not present	very weak
TRPA0130	1.46018	39.7143	heart	yellow	not present	very weak
TRPA0140	0.7242	78.3333	flat	yellow	low	weak
TRPA0160	1.23067	116.25	heart	yellow	not present	very weak
TRPA0170	0.994725	41	heart	yellow	not present	very weak
TRPA0210	1.19307	36	ellipsoid	yellow	not present	very weak
TRPA0240	0.644	60	flat	yellow	intermediate	weak
TRPA0310	0.95875	42.8	round	yellow	not present	very weak
TRPA0320	0.97075	51.6	heart	yellow	not present	very weak
TRPA0330	0.684075	54	flat	yellow	low	weak
TRPA0340	0.7125	86	flat	yellow	low	weak
TRPA0350	0.732175	74	flat	yellow	not present	Intermediate
TRPA0400	0.870325		round	yellow	not present
TRPO0010	1.20063	37.2	heart	yellow	not present	very weak
TRPO0020	1.9951	58.4	long	yellow	low	weak
TRPO0030	1.23462	35.6	heart	yellow	not present	very weak
TRPO0040	1.28071	35.6	obovoid	yellow	not present	very weak
TRPO0110	1.27927	51.2	obovoid	yellow	not present	very weak
TRPO0130	1.28703	48	heart	yellow	not present	very weak
TRPO0140	1.3194	34	heart	yellow	not present	very weak
TRPO0170	1.75273	56.8	long	yellow	not present	weak
TRPO0190	1.08137	176.667	oxheart	colourless	not present	weak
TRPO0200	1.11347	60	rectangular	yellow	not present	weak
TRPO0210	1.21127	69.4	rectangular	yellow	not present	weak
TRPO0220	1.65925	46	heart	yellow	not present	weak
TRPO0240	0.923275	56	round	yellow	not present	very weak
TRPO0250	1.02842	46	round	yellow	not present	very weak
TRPO0270	1.69307	52	long	yellow	not present	weak
TRPO0310	1.01455	54	round	yellow	not present	very weak
TRPO0360	0.978625	68	round	yellow	not present	weak
TRPO0370	1.18837	32	heart	yellow	not present	very weak
TRPO0380	0.686925	82	flat	yellow	low	weak
TRPO0410	1.23978	40	heart	yellow	not present	weak
TRPO0460	0.998125	42	heart	yellow	not present	weak
TRPO0480	0.992625	40	heart	colourless	not present	weak
TRPO0500	1.2513	35.6	heart	yellow	not present	very weak
TRPO0520	1.2155	36	heart	yellow	not present	very weak
TRPO0590	1.33647	38	ellipsoid	yellow	not present	very weak
TRPO0640	1.2939		ellipsoid	yellow	not present	Intermediate
TRPO0680	2.08225	116	long	yellow	not present	weak
TRPO0740	1.24818	100	obovoid	yellow	not present	weak
TRPO0750	0.785875	48	flat	yellow	low	weak
TRPO0760	0.92655	26.6667	round	yellow	not present	weak
TRPO0820	0.990225	26	ellipsoid	yellow	not present	very weak
TRPO0830	0.688875	18	flat	yellow	intermediate	very weak
TRPO0840	0.722475		flat	colourless	intermediate
TRPO0850		230	nd	colourless		Intermediate
TRPO0900	0.81405	123.333	round	yellow	low	Intermediate
TRPO0940	0.60465	130	flat	yellow	intermediate	Intermediate
TRPO0950	0.76035	60	round	yellow	intermediate	weak
TRPO0970	0.937175	48	round	yellow	not present	Intermediate
TRPO0980	0.93525	40	round	yellow	not present	very weak
TRPO0990	0.77125	66	flat	yellow	low	Intermediate
TRPO1000	0.558675	133.333	flat	yellow	severe	strong
TRPO1030	0.633325	72	flat	yellow	low	weak
TRPO1040	0.837125	38	round	yellow	not present	weak
TRPO1050	1.55313	36	heart	yellow	not present	weak
TRPO1060		76	nd	yellow		very weak
TRPO1080	1.42915	48	obovoid	yellow	not present	weak
TRPO1090	0.7123	110	flat	yellow	low	Intermediate
TRPO1100	1.21995	18	heart	yellow	not present	very weak
TRPO1140		52	nd	yellow		weak
TRPO1150	1.51733	48	heart	yellow	not present	very weak
TRPO1160	1.27687	78	rectangular	yellow	not present	weak
TRPO1170	1.54122	50	obovoid	yellow	not present	weak
TRPO1190	0.668225	55	flat	yellow	intermediate	weak
TRPO1220	0.857025	34	round	yellow	not present	weak
TRPO1230	0.835625	24	round	yellow	not present	very weak
TRPO1270	0.5986		flat	yellow	intermediate
TRPO1280	0.918575	16	round	yellow	not present	very weak
TRPO1320	0.840475	96	round	yellow	intermediate	weak
TRPO1350	1.28248	34	obovoid	yellow	not present	weak
TRPO1370	1.2093	18.5714	heart	yellow	not present	very weak
TRPO1390	1.173	85	rectangular	yellow	not present	weak
TRPO1400	1.1105	26	heart	yellow	not present	very weak
TRPO1410	0.636975	134	flat	yellow	intermediate	strong
TRPO1420	1.48445	53.3333	obovoid	yellow	not present	weak
TRPO1430	1.24618	18.1818	heart	yellow	not present	very weak
TRPO1440	0.859425	65	round	colourless	not present	weak
TRPO1450	1.27882	80	rectangular	yellow	not present	weak
TRPO1460	0.97805	71.6667	round	yellow	not present	weak
TRPO1470	1.89885	128	long	yellow	not present	weak
TRPO1480	1.0522	34	heart	yellow	not present	very weak
TRPO1490	0.680975	82	flat	colourless	low	Intermediate
TRPO1510	0.865175	7.69231	round	yellow	not present	very weak
TRPO1520	0.920275	68	rectangular	yellow	not present	weak
TRPO1530	1.70657	60	obovoid	yellow	not present	weak
TRPO1550	0.955275		round	colourless	not present	weak
TRPO1590	1.1104	116	oxheart	yellow	low	very weak
TRPO1610	0.65215		flat	yellow	intermediate	strong
TRPO1620	1.6999	82	obovoid	yellow	not present	weak
TRPO1630	1.61888	5.33333	obovoid	colourless	not present	very weak
TRPO1650	1.143	45.7143	heart	yellow	not present	weak
TRPO1690	1.12465	19	ellipsoid	yellow	not present	very weak
TRPO1720	0.97745	67.1429	round	yellow	not present	weak
TRPO1730	0.9461	46.25	heart	yellow	not present	very weak
TRPO1750	0.79385	81.6667	flat	colourless	intermediate	weak
TRPO1760	1.5368	62	obovoid	yellow	not present	very weak
TRPO1790	0.8334	73.3333	oxheart	yellow	low	Intermediate
TRPO1920	0.991825	71.6667	round	yellow	not present	weak
TRPO1930	0.854125	54.2857	round	yellow	not present	weak
TRPO1940	1.56665	70	obovoid	yellow	not present	weak
TRPO1950	1.4913	72	obovoid	yellow	not present	weak
TRPO1970	2.02493	58.3333	long	yellow	not present	weak
TRPO1980	1.2319	34	ellipsoid	yellow	not present	very weak
TRPO1990	0.7134	78	flat	yellow	low	weak
TRPO2000	0.9222	78	round	yellow	not present	weak
TRPO2010	0.948075	36	round	yellow	not present	very weak
TRPO2020	1.55202	47.1429	heart	yellow	not present	very weak
TRPO2050	0.7104	61.6667	flat	yellow	low	weak
TRPO2060	1.79115	60	long	yellow	not present	weak
TRPO2080	0.8843	108	round	yellow	low	weak
TRPO2090	0.772075	263.333	flat	yellow	low	Intermediate
TRPO2120	1.4378	90	obovoid	yellow	not present	weak
TRPO2130	0.8734	140	round	yellow	not present	Intermediate
TRPO2140	1.5917	106	long	yellow	not present	weak
TRPO2160		280	nd	colourless		Intermediate
TRPO2170	0.83505	166.667	round	yellow	not present	Intermediate
TRPO2190	0.804	84	round	yellow	not present	weak
TRPO2200	1.51763	74	ellipsoid	yellow	not present	weak
TRPO2210	0.692875	70	flat	yellow	intermediate	Intermediate
TRPO2220	0.595025	160	flat	yellow	severe	strong
TRPO2230	1.03872	36	round	colourless	not present	weak
TRPO2240	1.58445	64	obovoid	yellow	not present	weak
TRPO2260	0.756525	233.333	flat	yellow	intermediate	Intermediate
TRPO2270	0.81915	51.6667	round	yellow	not present	very weak
TRPO2280	0.8968	60	round	yellow	not present	very weak
TRPO2290	1.6998	70	long	yellow	not present	weak
TRPO2300	1.1172	44	heart	yellow	not present	weak
TRPO2310	1.23948	27.7778	heart	yellow	not present	very weak
TRPO2320	1.35195	61	ellipsoid	yellow	not present	weak
TRPO2330	1.26582	62	ellipsoid	yellow	not present	very weak
TRPO2340	0.975575	52	round	colourless	not present	very weak
TRPO2350	1.4665	26	rectangular	yellow	not present	very weak
TRPO2360	0.950875	94	round	yellow	not present	very weak
TRPO2370	0.6344	82	flat	yellow	low	Intermediate
TRPO2380	1.20325	28	heart	yellow	not present	very weak
TRPO2390	0.83195	19	ellipsoid	yellow	not present	very weak
TRPO2400		42	nd	yellow		weak
TRPO2410	1.15465	18	ellipsoid	yellow	not present	very weak
TRPO2420	0.6918	146.667	flat	yellow	not present	strong
TRPO2430	0.851425	42	round	yellow	not present	weak
TRPO2440	1.5277	64	obovoid	yellow	not present	weak
TRPO2450	0.7294	170	flat	yellow	low	Intermediate
TRPO2460	0.9502	76	round	yellow	not present	very weak
TRPO2470	0.886275	56	round	yellow	not present	weak
TRPO2480		55	nd	yellow		weak
TRPO2490	1.13855	253.333	rectangular	yellow	low	Intermediate
TRPO2520	1.3494	20.8333	ellipsoid	yellow	not present	very weak
TRPO2530	1.01608	19.1667	round	yellow	not present	very weak
TRPO2540	0.95435	185	oxheart	colourless	low	Intermediate
TRPO2550	1.14373	21.6667	ellipsoid	yellow	not present	very weak
TRPO2570	1.08935	12.3077	ellipsoid	yellow	not present	very weak
TRPO2580	1.17477	24	ellipsoid	yellow	not present	very weak
TRPO2590	1.123	65	ellipsoid	yellow	not present	weak
TRPO2600	1.02482	51.4286	round	yellow	not present	weak
TRPO2610	1.83907	62.8571	long	yellow	not present	weak
TRPO2620	0.81765	167.5	flat	yellow	not present	weak
TRPO2670	1.28045	96	rectangular	yellow	not present	weak
TRPO2680	0.9191	40	round	yellow	not present	very weak
TRPO2690	0.761575	47.5	flat	yellow	not present	weak
TRPO2700	1.6952	51.6667	rectangular	yellow	not present	very weak
TRPO2710	0.7991	76.6667	round	yellow	not present	Intermediate
TRPO2720	0.731875	115	flat	yellow	low	Intermediate
TRPO2730	0.83195	55.7143	round	yellow	not present
TRPO2740	0.690675	476.667	flat	yellow	intermediate	strong
TRTH0010	0.770656	128	round	yellow	not present	very weak
TRTH0020	0.766478	200	flat	yellow	not present	weak
TRTH0030	0.586378	49.6	flat	yellow	severe	Intermediate
TRTH0110			nd	yellow		weak
TRTH0120	0.899775	120	flat	yellow	not present	weak
TRTH0130	0.884175	132.5	flat	yellow	not present	Intermediate
TRTH0140	0.809525	143.333	flat	yellow	not present	weak
TRTH0160	0.855625	286.667	flat	yellow	not present	Intermediate
TRTH0170		254	nd	yellow		strong
TRTH0180	0.630125	108.4	flat	yellow	not present	strong
TRTH0190	0.858575	9.09091	flat	yellow	not present	very weak
TRTH0200	0.808325	24	nd	yellow		weak
TRTH0210	0.695		flat	yellow	not present	weak
TRTH0220	0.89445	219	flat	yellow	not present	Intermediate
TRTH0230		192	nd	yellow		weak
TRTH0240	0.86285	166	flat	yellow	not present	weak
TRTH0250	0.87785	176.667	nd	yellow	not present	weak
TRTH0260	0.799525	124	flat	yellow	not present	weak
TRTH0280	0.88375	104	flat	yellow	not present	Intermediate
TRTH0290	0.85655	134.8	flat	yellow	not present	very weak
TRTH0300	0.93855	160	round	yellow	not present	very weak
TRTH0310		150	nd	yellow		weak
TRTH0320		177.6	nd	yellow		Intermediate
TRTH0340	0.87465	140	flat	yellow	not present	weak
TRTH0350	0.777575	11.4545	flat	yellow	not present	very weak
TRTH0370		295	nd	yellow		strong
TRTH0380	0.8171	92	flat	yellow	not present	weak
TRTH0390			nd
TRTH0400	1.20695		rectangular	yellow	not present
TRTH0420		92	nd	yellow		weak
TRTH0440		41.6667	nd	yellow		weak
TRTH0460		230	nd	yellow
TRTH0470	1.05955	254	ellipsoid	yellow	not present	Intermediate
TRTH0480	0.661475	31	flat	yellow	not present	weak
TRTH0490		420	nd	yellow		Intermediate
TRTH0500	1.1296	370	round	yellow	not present
TRTH0510	1.19057	200	obovoid	yellow	not present	Intermediate
TRTH0520			nd	yellow
TRTH0530	0.984275	230	round	yellow	not present	weak
TRTH0540	0.693875	374	flat	yellow	not present	Intermediate
TRTH0550	1.23425	63.6667	rectangular	yellow	not present
TRTH0560	0.8402	322.667	flat	yellow	not present	Intermediate
TRTH0580		128	nd	yellow		Intermediate
TRTH0590	0.878975	196	flat	yellow	not present	Intermediate
TRTH0600	0.974	273.333	flat	yellow	not present	weak
TRTH0610	1.26242	95	rectangular	yellow	not present	weak
TRTH0620	0.84595	299.333	flat	yellow	not present	Intermediate
TRTH0630	0.74725	350	flat	yellow	not present	Intermediate
TRTH0640	0.725875	258.667	nd	yellow	not present
TRTH0660	0.89885		flat	yellow	not present	Intermediate
TRTH0670	0.95155	342.5	round	yellow	not present	weak
TRTH0680	1.25172	166	rectangular	colourless	not present	Intermediate
TRTH0690	1.3293	239.333	rectangular	colourless	not present	weak
TRTH0700	0.953175	286.667	flat	yellow	not present	weak
TRTH0710	0.76815	176	flat	yellow	not present	weak
TRTH0720	0.69535	253.333	flat	yellow	not present	Intermediate
TRTH0750		338.667	nd	colourless		Intermediate
TRTH0760		183.333	nd	yellow		weak
TRTH0770		330	nd			strong
TRTH0790	1.21433	64	rectangular	yellow	not present	very weak
TRTH0800		138	nd	yellow		weak
TRTH0810	1.0306	65	round	yellow	not present	very weak
TRTH0820	0.7761	364.667	flat	yellow	not present	Intermediate
TRTH0830	0.791675	132	flat	colourless	not present	weak
TRTH0840	0.913475	14.7273	round	yellow	not present	very weak
TRTH0860	0.9698	28	round	yellow	not present	very weak
TRTH0900	0.776725	253.333	flat	yellow	not present	very weak
TRTH0910		192.667	nd			weak
TRTH0920	0.91505	16.3636	flat	yellow	not present	very weak
TRTH0930	1.50845	90	obovoid	yellow	not present	weak
TRTH0940	0.9618	86	flat	yellow	not present	weak
TRTH0950	0.92015	300	nd	yellow	not present	Intermediate
TRTH0960		156.667	nd	yellow		weak
TRTH0990	0.7561		flat	colourless	not present	Intermediate
TRTH1010	0.852875	227	flat	yellow	not present	weak
TRTH1020		105	nd	yellow		weak
TRTH1050		96.6667	nd	yellow		Intermediate
TRTH1060		306.667	nd	yellow		Intermediate
TRTH1080		295.333	nd	yellow		weak
TRTH1090		177.333	nd	yellow		weak
TRTH1100		220	nd	yellow		weak
TRTH1110		144	nd	yellow		very weak
TRTH1120		80	nd	yellow		weak
TRTH1150		415	nd
TRTH1160	1.09767	217.5	ellipsoid	colourless	not present	Intermediate
TRTH1170			nd
TRTH1190		161.2	nd	yellow		Intermediate
TRTH1200		128	nd	yellow		very weak
TRTH1210		226.667	nd	yellow	not present	Intermediate
TRTH1220	0.682225	326.667	flat	colourless	not present	strong
TRTH1230	0.829625	260	flat	colourless	not present	strong
TRTH1240		263.6	nd	yellow		strong
TRTH1270		53.3333	nd	yellow		weak
TRTH1280		187.5	nd	yellow		strong
TRTH1290		42	nd	yellow		very weak
TRTH1300	1.21122	84	rectangular	yellow	not present	weak
TRTH1320		150.4	nd	yellow		Intermediate
TRTH1330	0.6819	300.667	flat	colourless	not present	strong
TRTH1350		172.667	nd	yellow		strong
TRTH1370			nd
TRTH1400	0.918975	28.7273	round	yellow	not present	very weak
TRTH1410	0.935925	388.667	round	yellow	not present	Intermediate
TRTH1420	0.7448	306	flat	colourless	not present	strong
TRTH1430	0.77745	402.667	flat	yellow	not present	strong
TRTH1440	0.7522	252.667	flat	colourless	not present	Intermediate
TRTH1460	0.659775	66.5714	flat	yellow	not present	Intermediate
TRTH1490			nd	yellow		weak
TRTH1500		68.6667	nd	yellow		weak
TRTH1510	1.23555	75.6667	heart	yellow	not present	weak
TRTH1520	1.23562	78	ellipsoid	yellow	not present	weak
TRTH1540	1.27212	75.6667	ellipsoid	yellow	not present	weak
TRTH1560	1.42607	35.7143	ellipsoid	yellow	not present	very weak
TRTH1570		66	nd	yellow		weak
TRTH1580	0.707525	61	flat	colourless	not present	weak
TRTH1600		11.0667	nd	yellow		very weak
TRTH1610	1.09357	21.4	round	yellow	not present	very weak
TRTH1620	1.1105	19.0909	round	yellow	not present	very weak
TRTH1630		67	nd	yellow		weak
TRTH1650	1.39	66	rectangular	yellow	not present	weak
TRTH1670	0.8584	145.6	flat	yellow	not present	weak
TRTH1680	0.829875	206.5	flat	yellow	not present	weak
TRTH1700	0.840625	147.6	flat	yellow	not present	Intermediate
TRTH1710	0.783875	197.5	flat	yellow	not present	Intermediate
TRTH1720		370.667	nd	colourless		strong
TRTH1730		17.1429	nd	yellow		very weak
TRTH1740	0.699225	528	flat	yellow	not present	Intermediate
TRTH1750	0.72465	228	flat	colourless	not present	strong
TRTH1760	0.681875	272.667	flat	yellow	not present	strong
TRTH1770		16.8	nd	yellow		very weak
TRTH1780		153.333	nd	yellow		Intermediate
TRTH1790	0.954775	180	round	yellow	not present	weak
TRTH1800		169	nd	yellow		Intermediate
TRTH1810	0.827825	217.333	flat	yellow	not present	Intermediate
TRTH1820		138	nd	yellow		Intermediate
TRTH1830	0.87865	18	flat	yellow	not present	very weak
TRTH1840	0.85775	16.2	flat	yellow	not present	very weak
TRTH1860	1.1364	173.333	rectangular	yellow	not present	weak
TRTH1870		77.5	nd	yellow		weak
TRTH1880	0.944875	66	rectangular	yellow	not present	weak
TRTH1920		100	nd	yellow		weak
TRTH1950	0.627275	54	flat	yellow	not present	strong
TRTH1970	1.07448	208	round	colourless	not present	Intermediate
TRTH2010			nd	yellow		weak
TRTH2020		219.333	nd	yellow		Intermediate
TRTH2040	0.875025	228	flat	yellow	not present	Intermediate
TRTH2050	0.818	159.5	flat	yellow	not present	Intermediate
TRTH2060	0.876525	204	flat	colourless	not present	weak
TRTH2070		116	nd	colourless		very weak
TRTH2090	1.37197	199.2	ellipsoid	colourless	not present	weak
TRTH2100	0.76115	335.333	flat	yellow	not present	weak
TRTH2110	0.85965	94	flat	yellow	not present	very weak
TRTH2120
TRTH2130	1.65067	64	long	yellow	not present	very weak
TRTH2140		302	nd	yellow		Intermediate
TRTH2150	1.1105	57.2	rectangular	yellow	not present	weak
TRTH2160		346.667	nd	colourless		Intermediate
TRTH2190	0.72225	378.667	flat	colourless	not present	Intermediate
TRTH2200		690	nd	colourless		strong
TRTH2240		76.4	nd	yellow		weak
TRTH2260		20	nd	yellow		weak
TRTH2280	0.68835	57.5	flat	yellow	not present	weak
TRTH2310		330	nd	yellow		Intermediate
TRTH2320		316.667	nd	yellow		weak
TRTH2330	0.719575	346.667	flat	colourless	not present	Intermediate
TRTH2350		233	nd	yellow		Intermediate
TRTH2370		189.2	nd			weak
TRTH2380		405	nd	yellow		Intermediate
TRTH2410	1.07652	20.2	round	yellow	not present	very weak
TRTH2430		248	nd	yellow		Intermediate
TRTH2440	1.40552	310	oxheart	yellow	not present	Intermediate
TRTH2460		253.333	nd			Intermediate
TRTH2470		230	nd	yellow		Intermediate
TRTH2490	0.91585	280	flat	yellow	not present	Intermediate
TRTH2500	1.16148	170	rectangular	yellow	not present	strong
TRTH2510	0.7232	516.667	flat	yellow	not present	strong
TRTH2520	0.74525	230	flat	yellow	not present	Intermediate
TRTH2530	0.90625	466.667	flat	yellow	not present	strong
TRTH2550	0.77685		flat	yellow	not present
TRTH2580		270	nd	yellow		Intermediate
TRTH2610	0.781425	276.667	flat	yellow	not present	weak
TRTH2620		76	nd	yellow		Intermediate
TRTH2650	0.94645	15.8	round	yellow	not present	very weak
TRTH2670	1.34593	203.333	oxheart	yellow	not present	weak
TRTH2680		147.2	nd	yellow		Intermediate
TRTH2690		180	nd
TRTH2700		58	nd	yellow		very weak
TRTH2710		123.2	nd	yellow		strong
TRTH2720		74	nd	yellow		weak
TRTH2730		86.6667	nd	yellow		weak
TRTH2740		68	nd	yellow		very weak
TRTH2750	1.3779	54	ellipsoid	yellow	not present	very weak
TRTH2790		265	nd	yellow		Intermediate
TRTH2810		190	nd	yellow		Intermediate
TRTH2830		166.667	nd	yellow		weak
TRTH2850	0.711875	246.667	flat	colourless	not present	Intermediate
TRTH2860		160	nd	yellow		weak
TRTH2880	0.80425	210	flat	colourless	not present	Intermediate
TRTH2890	0.9077	163.333	flat	colourless	not present	weak
TRTH2900	0.749375	313.333	flat	colourless	not present	Intermediate
TRTH2920	0.82705	333.333	flat	yellow	not present	Intermediate
TRTH2930	0.97035	200	round	yellow	not present	weak
TRVA0010	0.708611	122.8	flat	yellow	low	weak
TRVA0020	0.852244	133.5	oxheart	yellow	low	weak
TRVA0030	0.806056	86.4	round	yellow	not present	very weak
TRVA0110	0.731378		flat	yellow	intermediate	weak
TRVA0120	0.823478	171	round	yellow	intermediate	weak
TRVA0130	0.662367	241.333	flat	colourless	severe	Intermediate
TRVA0140	0.706656	298	round	yellow	severe	Intermediate
TRVA0150	0.72125	103.5	round	yellow	severe	Intermediate
TRVA0160	0.695667	139.5	round	colourless	severe	strong
TRVA0170	0.84955	103.6	round	yellow	low	weak
TRVA0180	0.826044	104	flat	yellow	severe	weak
TRVA0190	0.749611	133.5	round	yellow	intermediate	weak
TRVA0200		83.2	nd	yellow		Intermediate
TRVA0210	1.24231	144.5	obovoid	yellow	not present	weak
TRVA0220	0.744178	317.333	round	yellow	severe	Intermediate
TRVA0230	0.6411	217	flat	yellow	severe	Intermediate
TRVA0240	0.795289	161.5	round	yellow	severe	Intermediate
TRVA0250	1.58304	46.8889	obovoid	yellow	not present	weak
TRVA0260	0.738022	66.8	round	yellow	severe	weak
TRVA0270	0.824067	141.5	round	yellow	severe	Intermediate
TRVA0280	0.775978	171.5	round	yellow	intermediate	weak
TRVA0290	0.793525	252.5	flat	yellow	not present	Intermediate
TRVA0300	0.824575	137.333	round	yellow	not present	weak
TRVA0310	1.52853	52	obovoid	yellow	not present	weak
TRVA0320	2.12577	39.5	long	yellow	low	Intermediate
TRVA0330	0.661744	181.6	flat	yellow	severe	Intermediate
TRVA0340	0.784889	126	flat	yellow	not present	Intermediate
TRVA0350	0.848478	125.2	round	yellow	not present	weak
TRVA0360	0.822075	100.4	nd	yellow		weak
TRVA0370	0.760989	162.5	flat	yellow	not present	Intermediate
TRVA0380	2.08063	131	long	yellow	not present	Intermediate
TRVA0390	1.466	46	ellipsoid	yellow	not present	weak
TRVA0400	0.797811	159.6	flat	yellow	not present	weak
TRVA0410			nd
TRVA0420	0.784733	80	round	yellow	intermediate	weak
TRVA0430	0.856871	264	rectangular	yellow	severe	Intermediate
TRVA0440	0.655189	221	flat	yellow	severe	strong
TRVA0450	0.718267	394	flat	yellow	severe	Intermediate
TRVA0460	0.8468		round	yellow	low	weak
TRVA0470	1.44241	57.75	obovoid	yellow	not present	weak
TRVA0480	1.69783	51.7778	obovoid	yellow	not present	weak
TRVA0490	1.88721	51	long	yellow	not present	weak
TRVA0500	0.74396	125	flat	colourless	not present	Intermediate
TRVA0510	0.855175	4	round	yellow	not present	very weak
TRVA0520	0.706389	87.3333	flat	colourless	not present	weak
TRVA0530		77.4286	nd	yellow		weak
TRVA0540	1.3532	66	rectangular	yellow	not present	weak
TRVA0550		100	nd	yellow		weak
TRVA0570	0.772956	177.5	flat	yellow	intermediate	weak
TRVA0580	0.755278	57	flat	yellow	not present	weak
TRVA0590	0.889475	3.84615	round	yellow	not present	very weak
TRVA0600	0.723389	156	flat	colourless	low	weak
TRVA0610	0.725433	130	round	yellow	low	weak
TRVA0620			nd
TRVA0630	0.640722		flat	yellow	intermediate
TRVA0640		50	nd	yellow		weak
TRVA0650		44.2857	nd	colourless		weak
TRVA0660	1.15406	35	ellipsoid	yellow	not present	weak
TRVA0670	1.07981	52.3333	rectangular	colourless	not present	Intermediate
TRVA0700	0.772311	114	round	yellow	low	Intermediate
TRVA0710	0.753944	9.73333	flat	yellow	not present	very weak
TRVA0720		138	nd	yellow		Intermediate
TRVA0730	0.883667		round	yellow	not present
TRVA0740	0.996444	104.667	rectangular	yellow	not present	weak
TRVA0750		38.8571	nd	colourless		very weak
TRVA0770		68.4	nd	yellow		very weak
TRVA0780		48.3333	nd	yellow		weak
TRVA0800	0.853925	83.3333	round	yellow	not present	weak
TRVA0810	0.7995	130.5	ellipsoid	yellow	not present	weak
TRVA0820	0.811433	166	round	yellow	low	very weak
TRVA0830	0.755878	91.2	flat	yellow	intermediate	weak
TRVA0840	0.8182	122	round	yellow	not present	weak
TRVA0850	0.988022	2.6	round	yellow	not present	very weak
TRVA0860	0.747333	105.6	flat	colourless	severe	Intermediate
TRVA0870	0.806767	85.5	round	yellow	not present	very weak
TRVA0880	1.35837	14	ellipsoid	yellow	not present	very weak
TRVA0890	1.38392	10.6154	ellipsoid	yellow	not present	very weak
TRVA0900	0.858325	37.1429	round	yellow	not present	weak
TRVA0910	0.792256	150.667	round	yellow	not present	weak
TRVA0920	0.963622	13.0667	round	yellow	not present	very weak
TRVA0930	0.853222		round	yellow	not present	weak
TRVA0940	0.804322	214	round	yellow	low	weak
TRVA0950	0.724178	184.667	round	yellow	not present	Intermediate
TRVA0960	0.7801	54	flat	yellow	not present	weak
TRVA0970	0.702289	242	flat	yellow	intermediate	Intermediate
TRVA0980	0.733256	188.667	round	yellow	low	weak
TRVA0990	0.921444	350	oxheart	colourless	severe	Intermediate
TRVA1000		196.667	nd	yellow		Intermediate
TRVA1010	0.714933		flat	yellow	intermediate
TRVA1020	0.649613	270	flat	yellow	severe	Intermediate
TRVA1030	1.976	350	long	yellow	not present	Intermediate
TRVA1040	0.733311	230	flat	yellow	severe	weak
TRVA1050	0.79825	120	round	yellow	not present	Intermediate
TRVA1060		140	nd	yellow		weak
TRVA1070		110.3	nd	yellow		weak
TRVA1080	0.7589	153.333	flat	yellow	not present	Intermediate
TRVA1090	0.685844	220	flat	yellow	intermediate	strong
TRVA1100	0.682789	201.333	flat	colourless	severe	weak
TRVA1110	0.856622	122.5	round	colourless	not present	Intermediate
TRVA1120	1.68013	200	long	yellow	not present	Intermediate
TRVA1130	2.15636	88.3333	long	yellow	not present	weak
TRVA1140	0.973025	96.6667	heart	yellow	not present	weak
TRVA1150	0.839	2.78571	round	yellow	not present	very weak
TRVA1160	0.769122	270	flat	yellow	intermediate	weak
TRVA1170	1.37558	8.25	ellipsoid	yellow	not present	very weak
TRVA1180	0.95055	6.8	round	yellow	not present	very weak
TRVA1190	1.06865	190	oxheart	yellow	severe	Intermediate
TRVA1200	0.986378	203.333	oxheart	yellow	severe	Intermediate
TRVA1210	0.819389	115	round	yellow	not present	weak
TRVA1220	0.816	117.5	round	yellow	not present	very weak
TRVA1230	0.634133	52	flat	yellow	severe	Intermediate
TRVA1240		72.5	nd	yellow		weak
TRVA1250	0.898089	130	oxheart	yellow	low	Intermediate
TRVA1260	0.7944	157.333	round	yellow	low	Intermediate
TRVA1270	1.06883	76.8	rectangular	yellow	low	weak
TRVA1280	1.66088	108.667	long	yellow	not present	weak
TRVA1290	0.698089	118.667	flat	yellow	severe	Intermediate
TRVA1300	0.8239	212	flat	yellow	intermediate	Intermediate
TRVA1310		110	nd	yellow		weak
TRVA1320	0.95658	110	ellipsoid	yellow	low	weak
TRVA1330	0.822578	101	flat	yellow	severe	weak
TRVA1340		129	round	yellow	not present	weak
TRVA1350	0.747467	80	flat	yellow	intermediate	weak
TRVA1360		100	nd	yellow		weak
TRVA1370	0.705333	204	flat	yellow	intermediate	Intermediate
TRVA1380	1.83712		long	yellow	not present	weak
TRVA1390		64	nd	yellow		weak
TRVA1400		48	nd	yellow		weak
TRVA1410		53.5	nd	yellow		very weak
TRVA1420		49	nd	yellow		weak
TRVA1430	1.0853	50.6667	obovoid	yellow	not present	weak
TRVA1440	0.737289	116.667	flat	yellow	low	Intermediate
TRVA1450	1.81388	120.5	long	yellow	not present	weak
TRVA1460	0.899667	18	round	yellow	not present	very weak
TRVA1470	1.57946	49.4286	obovoid	yellow	not present	weak
TRVA1480	1.43364	168	long	colourless	not present	very weak
TRVA1490	1.21399	29.1429	obovoid	colourless	not present	very weak
TRVA1510	1.8033	98.5	long	yellow	low	weak
TRVA1520		64.8571	nd	yellow		very weak
TRVA1530	0.744611	324	flat	colourless	intermediate	strong
TRVA1540	1.45619	103	obovoid	yellow	not present	weak
TRVA1550	0.963444	61.6	rectangular	colourless	not present	weak
TRVA1560	0.710144	154.5	flat	colourless	severe	Intermediate
TRVA1580		36.8	nd	yellow		very weak
TRVA1590	0.965767	37.2	round	colourless	not present	weak
TRVA1600		142.667	nd	colourless		very weak
TRVA1610		74.3333	nd	yellow		weak
TRVA1620	1.00392	158	oxheart	yellow	not present	weak
TRVA1630		42.5714	nd	colourless		weak
TRVA1640	0.906156	49.4286	round	colourless	not present	weak
TRVA1650	0.95215	132	oxheart	yellow	not present	weak
TRVA1670			nd			weak
TRVA1680	0.704222	90	flat	yellow	intermediate	Intermediate
TRVA1690	0.839011	122	flat	yellow	intermediate	Intermediate
TRVA1700	0.819156		flat	yellow	low	Intermediate
TRVA1710	0.9091	119.5	oxheart	yellow	not present	weak
TRVA1720		36	nd	colourless		weak
TRVA1730	0.8305	70.4	flat	yellow	not present	weak
TRVA1740	1.01903	105	oxheart	yellow	not present	very weak
TRVA1750		39.2	nd	yellow		very weak
TRVA1760		150	nd	yellow		weak
TRVA1770	0.895333	88.4	round	yellow	not present	very weak
TRVA1780	1.0443	84	ellipsoid	yellow	not present	very weak
TRVA1800	0.955178	163.5	oxheart	yellow	not present	weak
TRVA1810	0.867075	86.4	rectangular	yellow	low	Intermediate
TRVA1820	0.800156	248.667	flat	yellow	intermediate	weak
TRVA1830	0.965089	91.3333	flat	yellow	intermediate	weak
TRVA1840	0.776322	149.2	flat	yellow	low	weak
TRVA1850	1.08614	201.5	oxheart	yellow	not present	weak
TRVA1860	1.04061	150	oxheart	yellow	not present	weak
TRVA1870	0.84875	130.8	rectangular	yellow	not present	very weak
TRVA1880	0.9628	465	oxheart	yellow	not present	weak
TRVA1890	0.7883	255.333	flat	yellow	low	Intermediate
TRVA1900	0.808122	80	flat	yellow	low	Intermediate
TRVA1910	0.783167	127.6	flat	yellow	low	weak
TRVA1920		156.8	nd	yellow		weak
TRVA1930		210	nd	yellow
TRVA1940	0.9599	170	oxheart	yellow	intermediate	weak
TRVA1950	1.13917	138	oxheart	yellow	not present	weak
TRVA1960	0.946267	146	heart	colourless	not present	weak
TRVA1970	1.0549	158	oxheart	yellow	low	weak
TRVA1990	1.44931	76.5	long	yellow	not present	weak
TRVA2000		192	nd	colourless		weak
TRVA2020		132.8	nd	colourless		weak
TRVA2030		112.5	nd	colourless		weak
TRVA2040	0.740067	187.6	flat	yellow	intermediate	weak
TRVA2060		140.4	nd	yellow		very weak
TRVA2070	0.892956		heart	yellow	low	weak
TRVA2080	1.12192	31.8	ellipsoid	yellow	not present	very weak
TRVA2090	0.730957	497.333	flat	yellow	low	Intermediate
TRVA2100	0.843489	224.4	round	yellow	not present	very weak
TRVA2110	0.658311	251	flat	yellow	intermediate	strong
TRVA2120	1.04566	300	oxheart	yellow	not present	weak
TRVA2130	0.747444	222	flat	yellow	not present	weak
TRVA2140		162	nd	colourless		weak
TRVA2150	0.657178	220	flat	colourless	intermediate	weak
TRVA2160	0.772622	198	round	yellow	not present	weak
TRVA2170	0.834222	126	heart	yellow	not present
TRVA2180	1.12777	250.667	oxheart	yellow	not present	weak
TRVA2190	1.16818	184	ellipsoid	yellow	not present	very weak
TRVA2200		135.6	nd	yellow		weak
TRVA2210	0.735444	266.667	flat	yellow	low	weak
TRVA2220	0.651311	195	flat	yellow	severe	Intermediate
TRVA2230	0.83985	38	round	yellow	not present	weak
TRVA2240	0.788456	7.63636	flat	yellow	low	very weak
TRVA2250	0.712025	125.6	flat	yellow	not present	Intermediate
TRVA2260	0.6839	250.5	flat	colourless	low	Intermediate
TRVA2270	0.853944	112	round	colourless	not present	weak
TRVA2280		396	flat	yellow	severe	strong
TRVA2290	0.8532	100	round	yellow	not present	very weak
TRVA2300		258	flat	colourless	intermediate	Intermediate
TRVA2310		262	nd	yellow		weak
TRVA2320	0.911633	91.3333	oxheart	yellow	not present	weak
TRVA2330	0.834567	388.667	oxheart	yellow	low	weak
TRVA2340	1.03474	271	oxheart	yellow	not present	weak
TRVA2350	0.810875	252.5	oxheart	yellow	not present	weak
TRVA2360	1.00497		oxheart	yellow	not present	very weak
TRVA2370	0.6748	112	flat	yellow	intermediate	strong
TRVA2380	0.972389	100	heart	yellow	not present	weak
TRVA2390	0.859189	194	long	yellow	intermediate	weak
TRVA2400	0.672689	200	flat	yellow	low	Intermediate
TRVA2410	0.719333	232.5	flat	colourless	not present	weak
TRVA2420	0.733733	255	flat	colourless	low	Intermediate
TRVA2430	1.01176	244	oxheart	yellow	intermediate	Intermediate
TRVA2440	0.822829	243.333	oxheart	colourless	intermediate	weak
TRVA2450		257	nd	colourless		Intermediate
TRVA2460	1.3541	200	flat	yellow	severe	strong
TRVA2470	0.880644	218	flat	yellow	low	Intermediate
TRVA2480	0.702811	498	flat	colourless	intermediate	weak
TRVA2490	0.761267	332.667	flat	colourless	low	strong
TRVA2500	0.781967	321.333	flat	yellow	intermediate	strong
TRVA2510	0.923275	207.2	round	yellow	not present	weak
TRVA2520		100.8	nd	yellow		very weak
TRVA2530	0.707933	190	flat	yellow	low	Intermediate
TRVA2540	0.718633	515.333	flat	yellow	not present	weak
TRVA2550	0.6425	310	flat	colourless	severe	strong
TRVA2560	0.820311	143.2	heart	yellow	not present	weak
TRVA2570	0.856667	160.4	oxheart	yellow	low	weak
TRVA2580	0.826278	270	heart	yellow	low	weak
TRVA2590	0.853856	364	heart	yellow	low	weak
TRVA2600		227.2	nd	yellow		weak
TRVA2610	0.886562	260.667	heart	yellow	low	weak
TRVA2620	0.981567	163.2	oxheart	yellow	not present	weak
TRVA2630	0.978511	145	oxheart	yellow	not present	weak
TRVA2640	0.8612	121.2	round	yellow	not present	weak
TRVA2650	1.0449	68.8	ellipsoid	yellow	not present	very weak
TRVA2660	0.7176	270.667	flat	colourless	not present	strong
TRVA2670	0.834378	70.8	round	colourless	not present	Intermediate
TRVA2690	0.6638	153.6	flat	yellow	not present	weak
TRVA2700	0.848	75.2	round	colourless	not present	very weak
TRVA2710	0.895244	132.8	round	yellow	not present	weak
TRVA2720	0.82045	66.6667	flat	colourless	low	weak
TRVA2730	1.85925	172	long	yellow	not present	Intermediate
TRVA2740	1.59532	10	obovoid	yellow	not present	very weak
TRVA2750	0.786322	256	oxheart	yellow	severe	very weak
TRVA2760	0.719422	332.667	flat	yellow	not present	weak
TRVA2770	0.695078	209	flat	colourless	intermediate	Intermediate
TRVA2780	0.946089	86	heart	colourless	not present	very weak
TRVA2790	0.910711		round	colourless	not present	very weak
TRVA2800		90	nd	colourless		very weak
TRVA2810	0.948033	88.4	round	colourless	not present	weak
TRVA2820	0.845978	69.6	flat	colourless	not present	weak
TRVA2830		71.5	nd	colourless		weak
TRVA2840	1.01718	91.6	ellipsoid	colourless	not present	weak
TRVA2850		85	nd	colourless		weak
TRVA2860	0.944175	90	round	colourless	not present	weak
TRVA2870	0.880367	83	round	yellow	not present	weak
TRVA2880	0.910422	62	round	colourless	not present	weak
TRVA2900	0.736078	78.8	flat	colourless	not present	weak
TRVA2910	0.775744	242	round	colourless	not present	weak
TRVA2920	1.12276	206	oxheart	colourless	not present	weak
TRVA2930	0.70975	273	flat	colourless	intermediate	weak
TRVA2940	0.876711	355.333	heart	yellow	not present	Intermediate
TRVA2950	0.959456		oxheart	yellow	not present	weak
TRVA2960	0.845056	131.2	obovoid	yellow	not present	weak
TRVA2970	0.904711	130.5	oxheart	colourless	low	weak
TRVA2980	0.6667	103	flat	yellow	severe	Intermediate
TRVA2990	0.647967		flat	yellow	severe
TRVA3000	0.703278	170	flat	colourless	intermediate	weak
TRVA3010	0.839044	208	oxheart	yellow	not present	weak
TRVA3020	1.52536	139.6	long	yellow	not present	Intermediate
TRVA3030	0.567056		flat	yellow	severe
TRVA3040	1.68689		long	yellow	not present	Intermediate
TRVA3050	0.7329	330	oxheart	yellow	low	Intermediate
TRVA3060	0.952856	164	round	yellow	not present	weak
TRVA3070	0.722456	334.667	flat	colourless	intermediate	Intermediate
TRVA3080	0.882378	390	oxheart	yellow	low	weak
TRVA3090	0.802789	306	flat	yellow	low	weak
TRVA3100	0.9039	180	oxheart	yellow	not present	weak
TRVA3110	0.899422	210	oxheart	yellow	low	weak
TRVA3120	1.0686	153.2	oxheart	yellow	not present	weak
TRVA3130	0.882625	110.5	oxheart	yellow	intermediate	weak
TRVA3140	0.971517	224	oxheart	yellow	low	weak
TRVA3150	0.72226	275	flat	yellow	intermediate	Intermediate
TRVA3160	0.758678	214	flat	colourless	low	weak
TRVA3170	0.7185	504	flat	colourless	intermediate	weak
TRVA3180	1.07284	94.6667	oxheart	yellow	not present	Intermediate
TRVA3190	1.04293	196.667	oxheart	yellow	not present	weak
TRVA3200	1.02174	278	oxheart	yellow	not present	weak
TRVA3210	1.04809	127.333	oxheart	yellow	not present	weak
TRVA3220	0.833067	280	oxheart	yellow	low	weak
TRVA3230	1.10653	141	oxheart	yellow	not present	weak
TRVA3240	0.798433	394	oxheart	yellow	intermediate	weak
TRVA3250	0.866167	160	oxheart	yellow	low	weak
TRVA3260	0.926011	272.667	oxheart	yellow	not present	weak
TRVA3270	0.844211	170	round	yellow	not present	weak
TRVA3280	0.8558	210	round	yellow	not present	very weak
TRVA5000
TRVA5010
TRVI0010	1.79257	53.6	long	yellow	not present	weak
TRVI0020	0.835567	79.6	round	yellow	not present	very weak
TRVI0030	0.878211	64.4	round	yellow	not present	very weak
TRVI0040	1.00257	46.4	rectangular	colourless	low	weak
TRVI0050	0.970289		rectangular	yellow	not present	Intermediate
TRVI0060	1.17049	72	rectangular	yellow	not present	weak
TRVI0110	0.633	147.2	flat	yellow	intermediate	weak
TRVI0120	0.919575	134	round	yellow	not present	weak
TRVI0130	1.2743	26	ellipsoid	yellow	not present	very weak
TRVI0140	0.857867	135.333	obovoid	yellow	low	Intermediate
TRVI0150	1.47633	52	ellipsoid	yellow	low	very weak
TRVI0160	1.6223	44	ellipsoid	yellow	low	very weak
TRVI0170	1.5724	32.5	ellipsoid	yellow	not present
TRVI0200	0.800675	72	bell pepper	yellow	intermediate	Intermediate
TRVI0210	0.7771	76	bell pepper	yellow	intermediate	Intermediate
TRVI0230	1.27915		rectangular	yellow	not present
TRVI0240	0.734625	156.667	flat	yellow	low	Intermediate
TRVI0250	1.74642	74	long	yellow	low	weak
TRVI0260	0.690725	100	flat	yellow	low	weak
TRVI0270	0.7494	133.333	flat	yellow	low	Intermediate
TRVI0280	1.49795	94	rectangular	yellow	low	weak
TRVI0300	0.90705	6	round	yellow	not present	very weak
TRVI0310	0.953375	200	obovoid	yellow	low	Intermediate
TRVI0350	0.657925	130	flat	yellow	intermediate	strong
TRVI0370	1.00747	102	oxheart	colourless	not present	weak
TRVI0380	0.708075	130	flat	yellow	low	Intermediate
TRVI0400	0.695175	62.5	flat	yellow	low	Intermediate
TRVI0420	0.68595	70	flat	yellow	low
TRVI0430	1.01097	18	round	yellow	not present	very weak
TRVI0450	1.11415	76.6667	rectangular	yellow	low	weak
TRVI0460	0.726125	82	flat	yellow	low	Intermediate
TRVI0470	1.2475	211.333	obovoid	yellow	not present	weak
TRVI0480	1.12843	239.333	obovoid	yellow	not present	Intermediate
TRVI0490	0.910475	178.5	round	yellow	low	Intermediate
TRVI0500	1.8613	184	long	yellow	not present	weak
TRVI0510	2.13987	113.333	long	yellow	low	Intermediate
TRVI0530	0.731425	215	flat	yellow	not present	Intermediate
TRVI0540	1.6082	49.6	long	yellow	low	weak
TRVI0560	0.7349	86	flat	yellow	low	Intermediate
TRVI0570	0.770325	160.8	flat	colourless	low	weak
TRVI0580	1.01823	320	oxheart	colourless	not present	weak
TRVI0590	1.3248	37.6	ellipsoid	yellow	not present	very weak
TRVI0600	0.67765	139.5	flat	yellow	intermediate	Intermediate
TRVI0610	0.91395	125.6	oxheart	colourless	low	weak
TRVI0630	0.572625	138.8	flat	yellow	severe	strong
TRVI0640	1.7843	213	long	yellow	low	Intermediate
TRVI0650	1.01473	38.7273	round	yellow	not present	weak
TRVI0660	0.674775	144	flat	yellow	intermediate	Intermediate
TRVI0670	1.90723	71.6	long	yellow	not present	very weak
TRVI0680	0.627125	93.2	flat	yellow	intermediate	weak
TRVI0700	0.660733	86.4	flat	yellow	low	weak
TRVI0730	0.6699	184.5	flat	yellow	intermediate	Intermediate
TRVI0740	0.650667	135.6	flat	yellow	not present	Intermediate
TRVI0750	0.733767	129.2	flat	yellow	low	weak
TRVI0770	0.68395	101.333	flat	yellow	not present	weak
TRVI0780	0.683	175	flat	yellow	low	strong
TRVI0790	0.689925	94	flat	yellow	low	Intermediate
TRVI0800	0.709633	122	flat	yellow	intermediate
TRVI0830	0.715833	98.3333	flat	yellow	intermediate	strong
TRVI0840	0.726075	134	flat	yellow	low	strong
TRVI0850	0.718067	152.5	flat	yellow	low	Intermediate
TRVI0860	0.688867	168	flat	yellow	low	Intermediate
TRVI0870	0.6706	121.5	flat	yellow	low	strong
TRVI0880	0.690525	320	flat	yellow	low	strong
TRVI0890	0.67015	76.6667	flat	yellow	low	strong
TRVI0900	0.655575	110.5	flat	yellow	low	strong
TRVI0920	0.7646	118	flat	yellow	low	strong
TRVI0930	1.6399	60	rectangular	yellow	not present	weak
TRVI0940	1.2598	119	rectangular	yellow	not present	weak
TRVI0950	1.27977	80	rectangular	yellow	low	weak
TRVI0970	1.21695	37	rectangular	yellow	not present	weak
TRVI0980	1.69805	72	long	yellow	not present	weak
TRVI0990	0.708025	250	flat	yellow	intermediate	Intermediate
TRVI1010		220	nd	yellow		Intermediate
TRVI1030	0.86145	23.3333	round	yellow	low	weak
TRVI1040	1.02772	120	round	yellow	not present	weak
TRVI1050		29	nd	yellow		weak
TRVI1060	1.11617	35	round	yellow	not present	very weak
TRVI1070	1.2672		ellipsoid	yellow	not present
TRVI1080	0.85105	171.5	round	yellow	not present	weak
TRVI1090	2.15243	152	long	yellow	not present	Intermediate
TRVI1100	0.74695	167.2	flat	yellow	low	weak
TRVI1110	0.72895	89.3333	flat	yellow	low	weak
TRVI1120	0.80305	117.5	round	yellow	not present	weak
TRVI1130	1.26547	32.8	ellipsoid	yellow	not present	very weak
TRVI1140	1.09508	33.2	ellipsoid	yellow	not present	very weak
TRVI1160	0.583033	170.667	flat	yellow	intermediate	strong
TRVI1170	0.69685	36.4	flat	yellow	intermediate	very weak
TRVI1180	0.663575	55.2	flat	yellow	intermediate	Intermediate
TRVI1190			nd
TRVI1200	1.21765	21.6	ellipsoid	yellow	not present	very weak
TRVI1210	1.02147	154.667	obovoid	yellow	not present	Intermediate
TRVI1220	0.61015	168	flat	yellow	intermediate	strong
TRVI1230	0.91755	127.2	obovoid	yellow	low	Intermediate
TRVI1240	1.16803	137.333	obovoid	yellow	not present	Intermediate
TRVI1250	0.872967	223.333	round	yellow	low	Intermediate
TRVI1260	1.04097	190	round	yellow	not present	weak
TRVI1270		229.5	round	colourless		strong
TRVI1280	0.862167	210	round	yellow	low	Intermediate
TRVI1290	0.961633	280	round	yellow	low	Intermediate
TRVI1300		270	flat	colourless		strong
TRVI1310	1.0951		obovoid	colourless	low	Intermediate
TRVI1320	0.95965	185	obovoid	yellow	intermediate	Intermediate
TRVI1330	0.9974	150	obovoid	yellow	low	Intermediate
TRVI1350	1.21372	78.4	ellipsoid	yellow	not present	weak
TRVI1360	2.05375	60	long	yellow	not present	weak
TRVI1390	0.939225	21.8182	round	yellow	not present	strong
TRVI1400	0.834233	235	round	yellow	low	very weak
TRVI1420	0.696867	218	flat	yellow	low	very weak
TRVI1430	2.1522	57.5	long	yellow	not present	very weak
TRVI1440	1.15217	20	ellipsoid	yellow	not present	very weak
TRVI1450	1.62348	10.6667	ellipsoid	yellow	not present	very weak
TRVI1460		16.25	nd	yellow		very weak
TRVI1470	1.2698	76	rectangular	yellow	not present	weak
TRVI1480	0.620725	103.6	flat	yellow	intermediate	Intermediate
TRVI1490	0.90105	72	round	yellow	not present	weak
TRVI1500	1.18523	182	oxheart	yellow	not present	Intermediate
TRVI1510	1.18025	18.1818	ellipsoid	yellow	not present	very weak
TRVI1520	1.1146	34	ellipsoid	yellow	low	very weak
TRVI1550	2.01442	90	long	yellow	not present	weak
TRVI1560	1.3279	40	rectangular	yellow	not present	very weak
TRVI1580	1.31068	154	rectangular	yellow	not present	weak
TRVI1590	1.39587	45.4286	long	yellow	not present	very weak
TRVI1600	0.541167	220	flat	yellow	intermediate	strong
TRVI1610	0.5482	198.667	flat	yellow	severe	strong
TRVI1620	2.09152	103.6	long	yellow	not present	weak
TRVI1640	0.8128	164	round	yellow	low	Intermediate
TRVI1650	0.88035	128	round	yellow	not present	weak
TRVI1660	1.0026	126	obovoid	yellow	intermediate	Intermediate
TRVI1680	1.09658	32	round	yellow	not present	very weak
TRVI1690	0.665433	212	flat	yellow	intermediate	strong
TRVI1700	0.71925	88	flat	yellow	low	strong
TRVI1710	0.6366	270	flat	yellow	intermediate	strong
TRVI1720	0.621467	93	flat	yellow	intermediate	strong
TRVI1730	0.6357	176.667	flat	yellow	severe	strong
TRVI1740	0.658467	384.667	flat	yellow	severe	strong
TRVI1750	1.5153	60	ellipsoid	yellow	not present	very weak
TRVI1770	0.89135	42.3333	round	colourless	not present	weak
TRVI1780	1.16037	24.4	round	yellow	not present	very weak
TRVI1790	0.711		flat	yellow	not present	Intermediate
TRVI1800	0.85	155	bell pepper	yellow	not present	strong
TRVI1810	0.90965	156.667	bell pepper	yellow	not present	Intermediate
TRVI1820	0.977675	150	bell pepper	yellow	not present	Intermediate
TRVI1840	0.689133	89.5	flat	yellow	intermediate	Intermediate
TRVI1850	1.21625	16.3636	ellipsoid	yellow	not present	weak
TRVI1860	1.02008		round	yellow	not present	weak
TRVI1870	0.956425	56	round	colourless	not present	weak
TRVI1880	0.922775	106	round	yellow	not present	very weak
TRVI1890	1.44912	68	obovoid	yellow	not present	very weak
TRVI1900	1.20995	94	ellipsoid	colourless	not present	very weak
TRVI1910	1.13645	80	ellipsoid	yellow	not present	very weak
TRVI1920	0.94975	144	round	yellow	not present	very weak
TRVI1930	0.790433	330	flat	yellow	intermediate	strong
TRVI1940	0.749933	168	flat	yellow	low	Intermediate
TRVI1950	0.883567	140	round	yellow	not present	very weak
TRVI1960	0.816933	396.667	round	colourless	low	strong

## Sheet: sup. tab. 3
Accession	Sample	Num. sequences	Average quality	Num. reads mapped	Reads mapped (%)	Num. reads mapped (MAPQ>57)	Reads mapped (MAPQ>57) (%)	Num. reads properly paired (MAPQ>57)	Reads properly paired (MAPQ>57) (%)	Num. pos. cov. > 5	Num. pos. cov. > 5 (%)	Num. pos. cov. > 10	Num. pos. cov. > 10 (%)	Num. pos. cov. > 20	Num. pos. cov. > 20 (%)
BGV000932	ANL33	6072066	33.6	4902993	80.7467	2335358	38.4607	2288625	37.691	7380657	0.895772	4868130	0.590833	2804741	0.340404
BGV000933	anl34	4227050	33.8	4212990	99.6674	1837298	43.4653	1800760	42.6009	6746800	0.818842	4158880	0.504753	2036785	0.247199
BGV015194	ARG77	3019006	33.7	3007405	99.6157	1556915	51.5705	1529733	50.6701	5553026	0.673957	3588984	0.435586	1952482	0.236968
BGV003102	CAL121	5847698	33.1	5825155	99.6145	2484821	42.4923	2437719	41.6868	7454503	0.904734	4856880	0.589467	2808716	0.340887
BGV003048	CAL67	3189478	33.8	3177780	99.6332	1654901	51.8863	1622952	50.8846	6563992	0.796655	4086397	0.495956	2049307	0.248719
BGV002168	CL145	6899068	33.5	6854496	99.3539	2814844	40.8004	2755732	39.9435	8323650	1.01022	5393333	0.654575	2978603	0.361505
BGV002221	CL198	3952436	33.6	3936938	99.6079	1680048	42.5066	1649533	41.7346	6420336	0.77922	3797046	0.460838	1769908	0.214809
BGV002270	CL247	3726128	33.8	3712695	99.6395	1906615	51.1688	1872518	50.2537	7388896	0.896772	4483979	0.544209	2218108	0.269206
BGV002117	CL94	3575170	33.6	3555457	99.4486	1959070	54.7966	1923000	53.7877	6661453	0.808484	4325917	0.525026	2447562	0.297054
BGV006767	ECU1007	4875996	33.6	4859106	99.6536	1833733	37.6074	1793064	36.7733	6818126	0.827499	4261170	0.517167	2242995	0.272227
BGV006777	ECU1017	5061658	33.3	5044456	99.6602	2445578	48.3157	2399204	47.3996	7811304	0.948038	5231635	0.63495	3008993	0.365194
BGV006779	ECU1019	4904844	33.2	4891207	99.722	1428881	29.132	1401804	28.58	6048537	0.734096	3522959	0.427573	1597277	0.193857
BGV006783	ECU1023	5811688	33	5784234	99.5276	1539109	26.483	1506027	25.9138	6282834	0.762532	3780773	0.458863	1743503	0.211605
BGV006784	ECU1024	4664706	33.1	4647944	99.6407	1286156	27.5721	1259046	26.9909	5419474	0.657748	3138623	0.380927	1368724	0.166119
BGV006792	ECU1032	8141166	32.8	8111719	99.6383	2314931	28.4349	2255730	27.7077	8201741	0.995425	5244990	0.636571	2807525	0.340742
BGV006825	ECU1065	4708632	32.9	4694824	99.7068	1403792	29.8132	1370668	29.1097	5961139	0.723488	3528969	0.428302	1598116	0.193959
BGV006857	ECU1097	5222206	33.6	5199284	99.5611	2649689	50.7389	2600532	49.7976	8838592	1.07272	5788929	0.702588	3313469	0.402147
BGV006931	ECU1171	3564070	33.4	3548847	99.5729	1502753	42.164	1474369	41.3676	5962472	0.72365	3484495	0.422904	1555953	0.188842
BGV006932	ECU1172	5076504	33.1	5063022	99.7344	2019931	39.7898	1982930	39.0609	7296718	0.885584	4531938	0.55003	2311107	0.280493
BGV006934	ECU1174	5725208	33.2	5705051	99.6479	2479766	43.3131	2431125	42.4635	7870383	0.955208	5185223	0.629317	2959094	0.359138
BGV007100	ECU1340	4494170	32.2	4483309	99.7583	1049920	23.3618	1030369	22.9268	4312550	0.523403	2451909	0.297582	1087602	0.131999
BGV007109	ECU1349	4374170	32.4	4361160	99.7026	1070346	24.4697	1050490	24.0158	4202713	0.510073	2445389	0.296791	1093191	0.132678
BGV007119	ECU1359	2786986	33.2	2777097	99.6452	784262	28.1401	768842	27.5869	3320639	0.403018	1857648	0.225458	765259	0.0928775
BGV007145	ECU1385	5056848	33.3	4946578	97.8194	1332698	26.3543	1292735	25.564	6025642	0.731317	3297459	0.400204	1312623	0.15931
BGV007158	ECU1395	4917046	33.2	4870698	99.0574	1150076	23.3896	1118030	22.7378	5586306	0.677996	2890518	0.350815	1041686	0.126427
BGV007161	ECU1401	5221680	33.3	5165522	98.9245	1242284	23.7909	1206331	23.1024	5841920	0.709019	3133108	0.380257	1217984	0.147824
BGV007208	ECU1448B	4656448	33.2	4635866	99.558	1841323	39.5435	1804589	38.7546	6463688	0.784481	4079610	0.495132	2227194	0.270309
BGV007222	ECU1462B	5266036	32.9	5247817	99.654	1542240	29.2865	1495696	28.4027	5812589	0.705459	3529797	0.428403	1809736	0.219643
BGV007225	ECU1465	4582958	33.3	4561597	99.5339	1992620	43.4789	1952277	42.5986	6612372	0.802527	4292901	0.521019	2400571	0.291351
BGV007272	ECU1512B	3780008	33.1	3761267	99.5042	1179316	31.1988	1152885	30.4995	4537079	0.550654	2702260	0.327966	1281235	0.1555
BGV006129	ECU354	3820416	33.5	3757491	98.3529	1497151	39.1882	1465265	38.3535	6234651	0.756684	3813726	0.462862	1837128	0.222968
BGV005873	ECU56	4266606	33.5	4225128	99.0278	1939533	45.4585	1899981	44.5314	6565512	0.79684	4238152	0.514374	2383223	0.289246
BGV006331	ECU565	4273566	33.2	4255660	99.581	1445090	33.8146	1413255	33.0697	6345956	0.770193	3803262	0.461592	1784905	0.216629
BGV006336	ECU570	4203442	33.3	4180959	99.4651	1488960	35.4224	1460341	34.7416	6399333	0.776671	3901889	0.473562	1854251	0.225046
BGV006341	ECU575	3718758	33.3	3703663	99.5941	1011602	27.2027	989144	26.5988	4845266	0.588058	2750605	0.333834	1095093	0.132909
BGV006343	ECU577	5267642	33.4	5220986	99.1143	1317504	25.0113	1282141	24.3399	5831356	0.707737	3341221	0.405516	1419580	0.172291
BGV006345	ECU579	4082186	33.5	4060353	99.4652	1209260	29.6229	1178242	28.863	5432014	0.65927	3129131	0.379775	1353167	0.16423
BGV006347	ECU581	3475826	33.6	3451422	99.2979	1164628	33.5065	1139992	32.7977	5336434	0.647669	3038104	0.368727	1235626	0.149965
BGV006369	ECU603	5243804	33.5	5220817	99.5616	1529449	29.1668	1494955	28.509	6284190	0.762696	3708591	0.450102	1724158	0.209257
BGV006452	ECU687	3932418	33.5	3916226	99.5882	1432516	36.4284	1403079	35.6798	5405242	0.656021	3420889	0.415185	1711136	0.207676
BGV006484	ECU719	2635586	33.2	2619616	99.3941	939369	35.6418	854812	32.4335	3871300	0.46985	2245782	0.272565	1014947	0.123182
BGV006492	ECU727	5331384	33.5	5301620	99.4417	1627361	30.5242	1586901	29.7653	6190122	0.751279	3840958	0.466167	1894854	0.229974
BGV006504	ECU739	4525652	33.5	4502474	99.4879	1780892	39.3511	1742901	38.5116	6965772	0.845418	4467789	0.542244	2352773	0.28555
BGV006507	ECU742	3246838	33.6	3226969	99.3881	1238016	38.1299	1214116	37.3938	5639903	0.684501	3235752	0.392715	1353514	0.164273
BGV006514	ECU749	4726208	33.5	4651205	98.413	1543058	32.649	1506767	31.8811	6334563	0.76881	3941011	0.478311	1928211	0.234022
BGV005895	ECU78	4511238	33.3	4497013	99.6847	2005694	44.4599	1963549	43.5257	6657366	0.807988	4313193	0.523481	2362940	0.286784
BGV006639	ECU874	4125088	33.2	3401016	82.4471	912552	22.122	890679	21.5918	4660392	0.56562	2404694	0.291852	775740	0.0941496
BGV006642	ECU877	3849512	33.5	3818236	99.1875	1252754	32.5432	1224876	31.819	5691637	0.69078	3233064	0.392389	1304148	0.158281
BGV006685	ECU922	2469204	32.2	2397825	97.1092	745545	30.1937	725688	29.3896	4235864	0.514096	2195424	0.266453	751543	0.0912129
BGV006690	ECU927	4799150	33.3	4778928	99.5786	1236754	25.7703	1207091	25.1522	5474903	0.664475	2993737	0.363342	1155747	0.14027
BGV006691	ECU928	3086772	33.6	3044099	98.6176	1128627	36.5633	1108512	35.9117	4730088	0.574079	2690429	0.326531	1040353	0.126265
BGV006712	ECU951	5227830	33.6	5192936	99.3325	1844780	35.2877	1809550	34.6138	7102712	0.862038	4627077	0.561577	2429195	0.294825
BGV006753	ECU993	2050994	33.7	2041219	99.5234	811580	39.5701	795451	38.7837	4201265	0.509897	2099173	0.254771	685043	0.0831419
BGV009285	GLP-05	2015340	33.9	2002457	99.3608	874730	43.4036	854351	42.3924	4595949	0.557799	2273443	0.275922	739985	0.0898101
BGV009287	GLP-07	3228286	33.8	3187113	98.7246	1215147	37.6406	1185869	36.7337	5922469	0.718795	3176164	0.385483	1236347	0.150052
BGV009292	GLP-12	2325086	33.5	2312675	99.4662	858253	36.9127	837550	36.0223	4407270	0.534899	2198743	0.266856	706976	0.0858039
BGV009300	GLP-20	2512700	33.5	2501199	99.5423	881446	35.0796	862083	34.309	4418278	0.536235	2214603	0.268781	741687	0.0900167
BGV009304	GLP-24	3044242	33.4	3028306	99.4765	1104982	36.2974	1081996	35.5424	5309649	0.644419	2881099	0.349672	1114339	0.135245
BGV009307	GLP-27	2840818	33.5	2815260	99.1003	1012945	35.6568	992445	34.9352	5057984	0.613875	2644946	0.32101	930369	0.112917
BGV009312	GLP-34	6949302	33.6	6746562	97.0826	3007451	43.277	2948625	42.4305	9428708	1.14434	6110274	0.741588	3565693	0.432759
BGV009315	GLP-37	5990136	33.7	5910107	98.664	2720795	45.4213	2667036	44.5238	8705542	1.05657	5754074	0.698357	3430883	0.416398
BGV009316	GLP-39	6379964	33.6	6317175	99.0158	2806661	43.9918	2747626	43.0665	8852102	1.07436	5782617	0.701822	3481313	0.422518
BGV009320	GLP-44	6884726	33.5	6759804	98.1855	2795389	40.6028	2739775	39.795	8525044	1.03466	5689448	0.690514	3421068	0.415206
BGV009332	GLP-57	5127258	33.4	5092863	99.3292	1706065	33.2744	1663328	32.4409	7392661	0.897229	4377053	0.531232	2009807	0.243925
BGV009340	GLP-65	3405438	33.4	3384228	99.3772	1279128	37.5613	1252034	36.7657	6131644	0.744182	3417783	0.414808	1394628	0.169262
HEINZ1706XLA1589	HEINZ1706+LA1589-1	7979242	33.3	7895543	98.951	3189692	39.9749	3124660	39.1599	8887825	1.07869	6055977	0.734999	3689149	0.447743
HEINZ1706XLA1589	HEINZ1706+LA1589-2	7158260	33.1	7087361	99.0095	2851855	39.8401	2794326	39.0364	8400970	1.0196	5638738	0.684359	3351544	0.406768
HEINZ1706	HEINZ1706-1	3709568	33.5	3696117	99.6374	1649779	44.4736	1622335	43.7338	6302039	0.764863	3923794	0.476221	1932461	0.234538
HEINZ1706	HEINZ1706-2	4228618	33.4	4212377	99.6159	1884015	44.5539	1853393	43.8298	6281098	0.762321	4094406	0.496928	2282824	0.277061
HEINZ1706	HEINZ1706-3	5305452	33.3	5284603	99.607	2357890	44.4428	2320166	43.7317	7088311	0.86029	4801660	0.582765	2868783	0.348177
HEINZ1706	HEINZ1706-4	3504494	33.8	3489144	99.562	1550282	44.237	1523612	43.4759	6226590	0.755705	3741857	0.45414	1757928	0.213355
BGV008011	LA0317	4820916	33.5	4759425	98.7245	2092467	43.4039	2051996	42.5644	7054695	0.85621	4628726	0.561777	2605007	0.316163
BGV013898	LA0483	4393484	33.5	4366375	99.383	1929954	43.9276	1892983	43.0861	7897780	0.958534	4904509	0.595248	2468816	0.299634
BGV013916	LA1449	7722310	33.3	7683553	99.4981	1795695	23.2533	1746926	22.6218	7025564	0.852675	4267063	0.517883	2051557	0.248992
BGV008063	LA1622	4675740	33.3	4659922	99.6617	1900207	40.6397	1863715	39.8593	6464148	0.784537	4058409	0.492559	2137605	0.259436
BGV013923	LA1689	6173778	33.2	6138465	99.428	1680144	27.2142	1640914	26.5788	7001602	0.849767	4090223	0.49642	1855650	0.225216
BGV008094	LA2188	5590424	33.5	5559431	99.4456	1944357	34.7801	1891774	33.8395	6602972	0.801386	4080894	0.495288	2047823	0.248539
BGV015732	LA2208	5262984	33.6	5234683	99.4623	2285701	43.4298	2244732	42.6513	8097944	0.982827	5213277	0.632722	2777182	0.33706
BGV013157	LA2254	7208540	33.3	7142388	99.0823	2095799	29.0738	2046787	28.3939	7624818	0.925405	4772792	0.579262	2418042	0.293472
BGV013161	LA2263	5360652	33.5	5343844	99.6865	2456921	45.8325	2412884	45.011	7565069	0.918153	5038055	0.611456	2909332	0.353098
BGV008096	LA2265	4212794	33.6	4200029	99.697	1950454	46.2983	1918788	45.5467	6655240	0.80773	4330507	0.525583	2332308	0.283066
BGV013935	LA2561	3733364	32.4	3660484	98.0479	1462324	39.1691	1430878	38.3268	5514719	0.669307	3568402	0.433088	1987905	0.241267
BGV007918	MEX101	2503350	33.6	2494872	99.6613	1058416	42.28	1039632	41.5296	4783379	0.580547	2599104	0.315447	1009756	0.122552
BGV007923	Mex106	2535488	33.7	2529443	99.7616	1082371	42.6889	1063548	41.9465	4537516	0.550707	2596519	0.315133	1098327	0.133301
BGV007932	MEX117	4005312	33.8	3987820	99.5633	2062525	51.4947	2024819	50.5533	7488057	0.908806	4799676	0.582525	2557062	0.310344
BGV007939	Mex125	2861364	34	2852338	99.6846	1540371	53.8335	1512901	52.8734	6005404	0.728861	3784833	0.459356	1947872	0.236408
BGV007942	MEX128	4319812	33.7	4140298	95.8444	1989511	46.0555	1943178	44.9829	6893555	0.836653	4341880	0.526963	2325550	0.282246
BGV007867	Mex21	3341742	33.7	3324197	99.475	1547673	46.3134	1516149	45.37	6113839	0.742021	3655006	0.443599	1777820	0.21577
BGV007869	Mex23	3134776	33.8	3123058	99.6262	1552319	49.5193	1523628	48.604	6067390	0.736384	3683950	0.447112	1837543	0.223018
BGV007898	Mex67	2826630	33.4	2817580	99.6798	1286131	45.5005	1263092	44.6854	5296667	0.642843	3037573	0.368663	1395690	0.169391
BGV007900	Mex69	3837876	33.5	3824969	99.6637	1728725	45.0438	1697323	44.2256	6043578	0.733494	3781410	0.45894	1974927	0.239692
BGV007905	Mex78	3620746	33.6	3609394	99.6865	1760525	48.6233	1729857	47.7763	6409053	0.777851	4022728	0.488228	2103472	0.255293
BGV007906	MEX84	4913104	33.7	4898059	99.6938	2457365	50.0165	2416413	49.183	7493188	0.909429	5107316	0.619862	3065546	0.372058
BGV007907	MEX85	5597488	33.6	5580534	99.6971	2644820	47.2501	2595530	46.3696	8001385	0.971108	5374771	0.652322	3185593	0.386627
BGV007912	MEX91	4860600	33.3	4845513	99.6896	2154368	44.3231	2116644	43.547	7223729	0.876726	4798749	0.582412	2736077	0.332071
BGV007913	MEX92	7247076	33.2	7222821	99.6653	3425512	47.2675	3364021	46.419	8982183	1.09014	6210377	0.753738	3906141	0.474078
BGV007946	PE9	10623318	32.7	10387387	97.7791	3162024	29.7649	3094694	29.1311	8429595	1.02308	5852007	0.710243	3714901	0.450868
BGV007483	PER_489	8801084	32	8592376	97.6286	2670317	30.3408	2597887	29.5178	7476919	0.907455	5127489	0.62231	3234600	0.392575
BGV008224	PI406972	6218000	33	6199622	99.7044	2646003	42.5539	2591207	41.6727	8222722	0.997971	5487722	0.666031	3157567	0.383226
BGV015382	PT210	6962592	32.6	6891603	98.9804	2222600	31.922	2155173	30.9536	7398647	0.897955	4826534	0.585784	2722512	0.330424
BGV015381	PT61	6734880	32.1	6578223	97.6739	1863736	27.6729	1811631	26.8992	6783563	0.823304	4257028	0.516665	2251427	0.27325
TRBA0160	TRBA0160	1531106	33.1	1515682	98.9926	809026	52.8393	788748	51.5149	4197949	0.509494	1867971	0.226711	449148	0.054512
TRBA0170	TRBA0170	2766588	32.7	2733322	98.7976	1318821	47.6696	1295544	46.8282	6330250	0.768286	3379760	0.410193	1164687	0.141355
TRBA0180	TRBA0180	3927078	32.8	3917219	99.7489	1851370	47.1437	1824554	46.4609	7737489	0.939079	4662827	0.565915	2100557	0.254939
TRBA0240	TRBA0240	4084768	32.8	4075570	99.7748	2025173	49.5787	1995260	48.8463	8652625	1.05015	5302594	0.643562	2587064	0.313985
TRBA0250	TRBA0250	2005212	33.4	1999621	99.7212	1353150	67.4816	1330279	66.3411	6129541	0.743927	3574122	0.433782	1543224	0.187297
TRBA0260	TRBA0260	1996724	33.7	1991296	99.7282	1392092	69.7188	1370700	68.6474	6546235	0.7945	3855722	0.467959	1734645	0.210529
TRBA0270	TRBA0270	1973246	33.1	1966658	99.6661	1156925	58.6306	1140398	57.793	6065140	0.736111	3296597	0.4001	1115193	0.135348
TRBA0280	TRBA0280	1425774	32.9	1421675	99.7125	799840	56.0987	787703	55.2474	4520240	0.54861	2167569	0.263072	573728	0.0696319
TRBA0300	TRBA0300	3718742	32.8	3695592	99.3775	2065540	55.5441	2034771	54.7166	8587369	1.04223	5325466	0.646338	2644530	0.32096
TRBA0310	TRBA0310	3810354	33	3798859	99.6983	2079598	54.5776	2049488	53.7873	8445745	1.02504	5294569	0.642588	2663493	0.323261
TRBA0340	TRBA0340	2805868	32.8	2796145	99.6535	1445251	51.5082	1419499	50.5904	6863969	0.833063	3835136	0.465461	1451728	0.176193
TRBA0360	TRBA0360	2346068	33.3	2336553	99.5944	1282571	54.669	1251907	53.3619	6229567	0.756067	3368397	0.408814	1051073	0.127566
TRBA0380	TRBA0380	3909446	32.7	3893974	99.6042	2075869	53.0988	2041574	52.2216	8658844	1.0509	5391680	0.654375	2632619	0.319514
TRBA0420	TRBA0420	1509432	33	1503851	99.6303	778027	51.5444	760161	50.3607	4091927	0.496627	1724341	0.209279	398449	0.0483587
TRBA0430	TRBA0430	2247706	32.8	2237564	99.5488	1135760	50.5297	1116269	49.6626	5587587	0.678151	2980565	0.361744	1030402	0.125057
TRBA0440	TRBA0440	3547062	33.1	3525178	99.383	1958636	55.2185	1925331	54.2796	8511318	1.033	5244645	0.636529	2463210	0.298954
TRBA0470	TRBA0470	2826038	33	2809189	99.4038	1514358	53.5859	1489871	52.7194	7510779	0.911564	4196322	0.509297	1505545	0.182724
TRBA0500	TRBA0500	2845748	33.7	2837283	99.7025	1425943	50.1078	1397173	49.0969	6717149	0.815243	3822055	0.463873	1514902	0.18386
TRBA0510	TRBA0510	2961570	33.6	2951470	99.659	1406325	47.4858	1380525	46.6146	6626329	0.804221	3618295	0.439143	1273645	0.154579
TRBA0520	TRBA0520	4612010	33.8	4597928	99.6947	2442573	52.9611	2399595	52.0293	9410912	1.14218	6002125	0.728463	3208268	0.389379
TRBA0550	TRBA0550	4187170	33.7	4174641	99.7008	2184061	52.1608	2146427	51.262	8886666	1.07855	5567535	0.675718	2835943	0.344191
TRBA0600	TRBA0600	2750328	34.2	2741516	99.6796	1344487	48.8846	1317746	47.9123	6337738	0.769195	3479875	0.422344	1268683	0.153977
TRBA0710	TRBA0710-C8D4MACXX-L2	6773540	33.7	6733934	99.4153	3222693	47.5777	3165622	46.7351	11384745	1.38174	7320999	0.888531	4120010	0.500035
TRBA0720	TRBA0720	3219662	33.7	3209440	99.6825	1597038	49.6027	1566386	48.6506	7200348	0.873888	4203846	0.51021	1750734	0.212482
TRBA0730	TRBA0730	2525654	33.5	2516677	99.6446	1243413	49.2313	1219868	48.2991	6214940	0.754292	3315451	0.402388	1148580	0.1394
TRBA0750	TRBA0750	1663902	33.7	1659035	99.7075	857577	51.5401	841982	50.6029	4465018	0.541908	2152004	0.261183	614848	0.0746225
TRBA0770	TRBA0770	1739912	33.8	1727664	99.2961	946161	54.3798	928802	53.3821	4999555	0.606783	2467756	0.299505	739377	0.0897363
TRBA0800	TRBA0800	1364848	33.6	1251602	91.7027	664705	48.7018	650881	47.6889	3485079	0.422975	1406768	0.170736	359429	0.043623
TRBA0830	TRBA0830	1804504	33.6	1795562	99.5045	967947	53.6406	948513	52.5636	4841892	0.587648	2591620	0.314538	922534	0.111966
TRBA0850	TRBA0850	2833456	33.4	2799677	98.8079	1364711	48.1642	1338054	47.2234	6528929	0.7924	3612801	0.438477	1367950	0.166025
TRBA0870	TRBA0870	2058256	33.9	2046290	99.4186	1199053	58.2558	1175574	57.1151	6164857	0.748213	3233617	0.392456	1106134	0.134249
TRBA1020	TRBA1020	1196652	33.9	1189250	99.3814	679306	56.7672	665804	55.6389	3669022	0.4453	1565219	0.189967	393850	0.0478006
TRBA1030	TRBA1030	3641970	33.4	3630911	99.6963	1780549	48.8897	1744541	47.901	7467240	0.90628	4359100	0.529053	1888267	0.229174
TRBA1100	TRBA1100-C8F2MACXX-L6	2199914	34	2190438	99.5693	1108026	50.3668	1082621	49.212	5387472	0.653864	2769595	0.336139	893174	0.108402
TRBA1140	TRBA1140	4314300	33.6	4293009	99.5065	2195193	50.8818	2154627	49.9415	8588147	1.04232	5385268	0.653596	2739517	0.332488
TRBA1190	TRBA1190	3073988	33.9	3051423	99.2659	1729063	56.2482	1695804	55.1663	7510806	0.911567	4550293	0.552258	2086242	0.253202
TRBA1200	TRBA1200	2388828	33.7	2381073	99.6754	1339738	56.0835	1315176	55.0553	6260998	0.759881	3607313	0.43781	1483649	0.180067
TRBA1210	TRBA1210	3272228	33.9	3261359	99.6678	1824256	55.7497	1790559	54.7199	7583284	0.920364	4721398	0.573024	2301980	0.279385
TRBA1230	TRBA1230	2641188	33.9	2632467	99.6698	1369806	51.8633	1344774	50.9155	6347179	0.770341	3636458	0.441348	1487852	0.180577
TRBA1280	TRBA1280	2822170	33.9	2813221	99.6829	1642945	58.2157	1613139	57.1595	6827511	0.828638	4164208	0.505399	1988229	0.241306
TRBA1330	TRBA1330	2287272	33.7	2280653	99.7106	1200224	52.474	1176978	51.4577	5894742	0.71543	3234672	0.392584	1196098	0.145167
TRBA1400	TRBA1400	2895430	33.7	2880353	99.4793	1424409	49.1951	1396966	48.2473	6248216	0.75833	3574062	0.433775	1452527	0.17629
TRBA1440	TRBA1440-C7C1EACXX-L6	2810564	33.9	2803064	99.7331	1729506	61.5359	1694390	60.2865	6968787	0.845784	4258531	0.516847	2113260	0.256481
TRBA1440	TRBA1440-C8F2MACXX-L6	2468748	34.1	2459556	99.6277	1426083	57.7654	1395468	56.5253	6561822	0.796392	3828115	0.464609	1681795	0.204115
TRBA1460	TRBA1460	3294562	33.7	3285413	99.7223	1525983	46.3182	1493169	45.3222	6597717	0.800748	3559100	0.431959	1383668	0.167932
TRBA1480	TRBA1480	5183980	33.5	5171265	99.7547	2715390	52.3804	2664398	51.3968	9456116	1.14766	6022531	0.730939	3256259	0.395204
TRBA1490	TRBA1490	2644722	33.7	2637889	99.7416	1509723	57.0844	1481150	56.004	6684728	0.811308	3811855	0.462635	1625278	0.197256
TRBA1500	TRBA1500-C7C1EACXX-L6	3768660	33.9	3759665	99.7613	2248887	59.6734	2207307	58.5701	8513021	1.0332	5303319	0.64365	2785040	0.338013
TRBA1500	TRBA1500-C8F2MACXX-L6	1153846	34.1	1149103	99.5889	625658	54.2237	612968	53.1239	3444609	0.418063	1460583	0.177267	354150	0.0429823
TRBA1510	TRBA1510-C8F2MACXX-L6	1548426	34.1	1542798	99.6365	860117	55.5478	840732	54.2959	4503179	0.546539	2264080	0.274786	678964	0.0824041
TRBA1530	TRBA1530	3239704	33.3	3223121	99.4881	1971839	60.8648	1929553	59.5595	8432069	1.02338	5042212	0.61196	2355630	0.285897
TRBA1580	TRBA1580	2809800	33.8	2801138	99.6917	1704897	60.6768	1672020	59.5067	6517319	0.79099	3982350	0.483328	2038297	0.247383
TRBA1590	TRBA1590	2765860	33.9	2758731	99.7423	1639468	59.2752	1608482	58.1549	6504028	0.789377	3925186	0.47639	1953991	0.237151
TRBA1600	TRBA1600	4523228	33.9	4512298	99.7584	2734081	60.4454	2685976	59.3818	9151428	1.11069	5938733	0.720769	3427387	0.415973
TRBA1610	TRBA1610	2907470	34	2898920	99.7059	1884385	64.8118	1850890	63.6598	7541805	0.91533	4694311	0.569737	2449512	0.297291
TRBA1630	TRBA1630	2692064	33.6	2683650	99.6875	1459530	54.216	1433683	53.2559	6577058	0.798241	3743092	0.45429	1643929	0.199519
TRBA1640	TRBA1640-C7C1EACXX-L6	3491056	33.8	3482132	99.7444	2038189	58.3832	2002033	57.3475	7859058	0.953834	4873208	0.591449	2515187	0.305262
TRBA1640	TRBA1640-C8F2MACXX-L6	2633068	34	2623254	99.6273	1378948	52.3704	1350559	51.2922	6229336	0.756039	3512285	0.426277	1473560	0.178842
TRBA1650	TRBA1650	3146198	33.9	3137261	99.7159	1802763	57.2997	1767206	56.1696	7069499	0.858007	4217152	0.511825	2055272	0.249443
TRBA1660	TRBA1660	3093812	33.8	3086286	99.7567	1887057	60.9946	1851004	59.8292	7379808	0.895669	4513407	0.547781	2325311	0.282217
TRBA1690	TRBA1690	4822316	33.5	4807164	99.6858	2788707	57.8292	2740501	56.8296	9504736	1.15357	6144552	0.745749	3503013	0.425152
TRBA1700	TRBA1700	3025748	33.8	3016183	99.6839	1886543	62.3496	1851709	61.1984	7126921	0.864976	4469241	0.54242	2430714	0.29501
TRBA1710	TRBA1710-C7C1EACXX-L6	3898802	33.8	3888940	99.7471	2253145	57.7907	2207282	56.6144	8174815	0.992157	5136487	0.623402	2826693	0.343069
TRBA1710	TRBA1710-C8D4MACXX-L2	4169294	34.1	4112917	98.6478	2576296	61.7921	2524119	60.5407	9303397	1.12913	5884407	0.714176	3270338	0.396913
TRBA1720	TRBA1720	4881350	34	4849668	99.351	3067487	62.841	3008514	61.6328	9728467	1.18072	6406008	0.777481	3822476	0.463924
TRBA1750	TRBA1750-C7C1EACXX-L6	5514320	33.7	5495378	99.6565	3406445	61.7745	3353758	60.8191	10962649	1.33051	7288788	0.884622	4440468	0.538928
TRBA1750	TRBA1750-C8F2MACXX-L6	2662806	34.1	2647128	99.4112	1532656	57.5579	1504887	56.5151	6909450	0.838582	4064964	0.493354	1783399	0.216447
TRBA1800	TRBA1800	3775672	34.1	3766248	99.7504	1897036	50.2437	1858321	49.2183	8049342	0.976928	4640232	0.563173	1969534	0.239037
TRBA1830	TRBA1830	3125430	33.2	3117491	99.746	1559404	49.8941	1521025	48.6661	6706493	0.81395	3840598	0.466124	1598485	0.194004
TRBA1860	TRBA1860	2913606	33.1	2906487	99.7557	1556837	53.4333	1517774	52.0926	6600531	0.80109	3825937	0.464344	1656138	0.201001
TRBA1890	TRBA1890	1922414	34.1	1888736	98.2481	990509	51.5242	969246	50.4182	4959714	0.601948	2319075	0.28146	728500	0.0884162
TRBA1910	TRBA1910	4206876	33.9	4189358	99.5836	2106754	50.0788	2064707	49.0793	8373848	1.01631	4996917	0.606463	2278156	0.276494
TRBA1920	TRBA1920	1907438	34.1	1902489	99.7405	1063107	55.7348	1043021	54.6818	5522214	0.670217	2544787	0.308854	789901	0.0958683
TRBA1930	TRBA1930	2897030	34.2	2881916	99.4783	1540204	53.1649	1508766	52.0798	6955076	0.84412	3813278	0.462808	1439329	0.174688
TRBA1970	TRBA1970	2446364	34	2425722	99.1562	1349115	55.1478	1322928	54.0773	6414147	0.778469	3369183	0.408909	1197922	0.145389
TRBA1980	TRBA1980	3005962	34.1	2975381	98.9827	1591874	52.9572	1561396	51.9433	7337462	0.890529	4102783	0.497944	1598041	0.19395
TRCA0010	TRCA0010-C8F2MACXX-L6	3262564	34.3	3247821	99.5481	1987351	60.9138	1941732	59.5155	7963025	0.966452	4690374	0.569259	2254788	0.273658
TRCA0020	TRCA0020	3430372	34.5	3423704	99.8056	2087144	60.8431	2030995	59.2063	7584994	0.920571	4305107	0.5225	1991074	0.241652
TRCA0110	TRCA0110	1475104	34.5	1467758	99.502	867034	58.7778	849439	57.585	4670195	0.56681	2283052	0.277088	628870	0.0763244
TRCA0120	TRCA0120	1784316	34.2	1778584	99.6788	949657	53.2225	930046	52.1234	4950419	0.60082	2356521	0.286005	632482	0.0767627
TRCA0130	TRCA0130	1152766	34.1	1149733	99.7369	579980	50.312	568113	49.2826	3050434	0.370223	1149351	0.139494	274217	0.033281
TRCA0150	TRCA0150	1816604	32.1	1727066	95.0711	1088569	59.9233	1069636	58.8811	5553884	0.674061	3073088	0.372973	1151798	0.139791
TRCA0170	TRCA0170	2798444	32.4	2739736	97.9021	1900092	67.8982	1867654	66.739	7539837	0.915091	4863286	0.590245	2615969	0.317494
TRCA0180	TRCA0180	2394384	34.1	2388783	99.7661	1282660	53.5695	1256208	52.4648	6120208	0.742794	3287296	0.398971	1111460	0.134895
TRCA0190	TRCA0190	1551654	34.3	1547886	99.7572	829458	53.4564	812869	52.3873	4407227	0.534894	1994583	0.242077	510734	0.0619865
TRCA0200	TRCA0200	963376	32.4	955587	99.1915	672708	69.8282	661120	68.6253	3893304	0.47252	1827602	0.221811	419398	0.0509013
TRCA0210	TRCA0210	2011368	34.4	1999540	99.4119	1150835	57.2165	1127642	56.0634	5784123	0.702004	3091815	0.375246	1050643	0.127514
TRCA0220	TRCA0220	1198972	34.5	1195233	99.6881	744013	62.0542	728239	60.7386	4119870	0.500018	1913917	0.232287	503722	0.0611355
TRCA0230	TRCA0230	1234514	34.4	1227785	99.4549	770322	62.3988	752891	60.9868	4111208	0.498967	2025152	0.245788	572971	0.06954
TRCA0240	TRCA0240	1751994	34.5	1747546	99.7461	1053453	60.1288	1031914	58.8994	5312816	0.644803	2827771	0.343199	937062	0.113729
TRCA0250	TRCA0250	2216558	34.2	2208366	99.6304	1292243	58.2995	1264997	57.0703	6299221	0.76452	3471136	0.421283	1314668	0.159558
TRCA0260	TRCA0260	2371626	34.4	2364050	99.6806	1345802	56.746	1317846	55.5672	6451282	0.782976	3588964	0.435583	1403127	0.170294
TRCA0270	TRCA0270	1800978	32	1781000	98.8907	1166747	64.7841	1147219	63.6998	5780714	0.701591	3277667	0.397802	1248437	0.15152
TRCA0290	TRCA0290	1616048	32.5	1594245	98.6508	1042877	64.5326	1023036	63.3048	5257381	0.638075	2859881	0.347097	1020783	0.12389
TRCA0300	TRCA0300	3615512	32.2	3522250	97.4205	2110815	58.3822	2074009	57.3642	8078372	0.980452	5192870	0.630245	2861935	0.347346
TRCA0310	TRCA0310	1569950	34.6	1563856	99.6118	993551	63.2855	971910	61.9071	5186873	0.629518	2678488	0.325081	840226	0.101976
TRCA0320	TRCA0320	1466436	34.7	1461986	99.6965	968578	66.0498	947631	64.6214	5153077	0.625416	2695796	0.327182	879641	0.10676
TRCA0330	TRCA0330	1341106	34.6	1336688	99.6706	863964	64.4218	845363	63.0348	4813656	0.584221	2313938	0.280837	641071	0.0778052
TRCA0340	TRCA0340	1224068	34.5	1220221	99.6857	765775	62.5598	749966	61.2683	4371127	0.530513	2040367	0.247634	553771	0.0672098
TRCA0350	TRCA0350	1992256	34.5	1986422	99.7072	1312621	65.8862	1284741	64.4867	6634406	0.805201	3769314	0.457472	1468442	0.178221
TRCA0360	TRCA0360	1398432	34.5	1394377	99.71	851670	60.9018	834021	59.6397	4765470	0.578373	2320384	0.281619	650615	0.0789635
TRCA0380	TRCA0380	2811858	32.1	2778707	98.821	1404246	49.9401	1380200	49.085	5964322	0.723875	3435742	0.416987	1495758	0.181536
TRCA0390	TRCA0390	3719566	31.8	3667937	98.612	1805844	48.5499	1774748	47.7138	7305496	0.88665	4401549	0.534205	2122376	0.257587
TRCA0400	TRCA0400	2212442	34.3	2206534	99.733	1184899	53.5562	1159267	52.3976	5668575	0.687981	3064896	0.371979	1062964	0.129009
TRCA0410	TRCA0410	1614150	34.4	1609975	99.7413	911055	56.4418	891058	55.2029	4552035	0.552469	2348964	0.285088	737544	0.0895138
TRCA0420	TRCA0420	1758382	31.9	1738874	98.8906	909646	51.732	893725	50.8266	4456065	0.540821	2241175	0.272006	723390	0.087796
TRCA0430	TRCA0430	3356846	31.3	3233375	96.3218	1590289	47.3745	1563732	46.5834	6980523	0.847208	4125044	0.500646	1782714	0.216363
TRCA0440	TRCA0440	1500646	34.4	1496538	99.7263	898695	59.8872	879817	58.6292	4596916	0.557916	2416884	0.293331	766253	0.0929982
TRCA0460	TRCA0460	7692728	32.2	2166404	28.1617	1055126	13.7159	1027220	13.3531	5369628	0.651698	2649490	0.321562	776305	0.0942182
TRCA0480	TRCA0480	1352594	31.9	1341996	99.2165	801294	59.2413	787815	58.2448	4682897	0.568351	2143610	0.260165	511819	0.0621182
TRCA0490	TRCA0490	1938100	32.1	1918049	98.9654	1205453	62.1977	1184796	61.1318	5788666	0.702556	3293093	0.399674	1222215	0.148337
TRCA0500	TRCA0500	2344420	31.8	2328119	99.3047	1154529	49.2458	1133583	48.3524	5481481	0.665273	2897549	0.351668	1040590	0.126294
TRCA0510	TRCA0510	5909838	34	5897383	99.7892	3458201	58.516	3373536	57.0834	10262752	1.24556	7021005	0.852122	4271507	0.518422
TRCA0520	TRCA0520	3713096	32.1	3694319	99.4943	2034978	54.8054	2001725	53.9099	7791295	0.94561	4907263	0.595582	2597214	0.315217
TRCA0530	TRCA0530	4487358	32	4457968	99.345	2489066	55.4684	2438122	54.3331	8569107	1.04001	5474162	0.664385	3060670	0.371466
TRCA0550	TRCA0550	1929198	31.5	1894150	98.1833	967193	50.1345	948198	49.1499	4833327	0.586609	2494224	0.302718	796626	0.0966845
TRCA0560	TRCA0560-C7RUAACXX-L7	2937222	31.8	2901445	98.7819	1606125	54.6818	1576893	53.6865	6383840	0.77479	3831702	0.465044	1932846	0.234585
TRCA0560	TRCA0560-C8F2MACXX-L3	2017832	34.1	1980187	98.1344	1019924	50.5455	995873	49.3536	4305840	0.522589	2246702	0.272677	821245	0.0996724
TRCA0570	TRCA0570	2195208	31.2	2140347	97.5009	1022823	46.5934	1001924	45.6414	4810255	0.583808	2546675	0.309083	875523	0.10626
TRCA0580	TRCA0580	3633038	32.5	3618338	99.5954	1904773	52.4292	1874930	51.6078	7559078	0.917426	4649046	0.564243	2343467	0.284421
TRCA0590	TRCA0590	2315426	34.1	2309483	99.7433	1297836	56.0517	1272987	54.9785	6425111	0.779799	3500887	0.424894	1275307	0.154781
TRCA0610	TRCA0610	2707744	32	2609085	96.3564	1689055	62.3787	1660463	61.3227	7140976	0.866682	4397229	0.533681	2161854	0.262379
TRCA0620	TRCA0620	2996558	32.5	2959003	98.7467	1931034	64.4417	1900360	63.4181	7698970	0.934404	4869994	0.591059	2583160	0.313512
TRCA0630	TRCA0630	1828108	34.3	1822645	99.7012	1018411	55.7085	997877	54.5852	5389361	0.654093	2748621	0.333593	851451	0.103338
TRCA0640	TRCA0640	2039632	31.7	2026729	99.3674	1063842	52.1585	1046144	51.2908	5342959	0.648461	2804800	0.340411	1012485	0.122883
TRCA0650	TRCA0650	1982156	31.9	1921890	96.9596	1273117	64.2289	1251132	63.1198	5842656	0.709108	3392266	0.411711	1358172	0.164838
TRCA0680	TRCA0680	1724884	34.5	1720077	99.7213	1047357	60.7204	1027321	59.5588	5249968	0.637175	2773952	0.336668	919570	0.111606
TRCA0690	TRCA0690	1545570	34.4	1541410	99.7308	842225	54.4928	825064	53.3825	4487507	0.544637	2131268	0.258667	576399	0.0699561
TRCA0700	TRCA0700	1845808	34.5	1840635	99.7197	1109959	60.134	1087854	58.9365	5638499	0.68433	2978971	0.36155	972528	0.118033
TRCA0710	TRCA0710	1431890	34.1	1427936	99.7239	690321	48.2105	675435	47.1709	3668750	0.445267	1508311	0.18306	383403	0.0465327
TRCA0720	TRCA0720	1714722	32.1	1705231	99.4465	920778	53.6984	903444	52.6875	4784277	0.580656	2371878	0.287869	723416	0.0877992
TRCA0730	TRCA0730	1577346	32.2	1565428	99.2444	920028	58.3276	902660	57.2265	4515452	0.548029	2257103	0.273939	713972	0.086653
TRCA0740	TRCA0740	2185586	31.9	2151456	98.4384	1336261	61.1397	1312630	60.0585	6212603	0.754008	3593761	0.436166	1456809	0.176809
TRCA0750	TRCA0750	1567002	32.4	1545808	98.6475	890489	56.8276	873395	55.7367	4441152	0.539011	2237000	0.271499	725532	0.088056
TRCA0760	TRCA0760	949722	32.5	944986	99.5013	612098	64.4502	600961	63.2776	3429787	0.416265	1485377	0.180276	359190	0.043594
TRCA0770	TRCA0770	4474722	32	4447161	99.3841	2554827	57.0947	2512296	56.1442	9330912	1.13247	6019819	0.73061	3373749	0.409463
TRCA0790	TRCA0790	1860382	32.1	1852211	99.5608	1033941	55.5768	1015146	54.5665	5236127	0.635495	2704244	0.328207	868288	0.105382
TRCA0800	TRCA0800	3304006	32.1	3285632	99.4439	1742374	52.7352	1712147	51.8203	6941097	0.842423	4223489	0.512594	2014377	0.24448
TRCA0820	TRCA0820	1995684	34.4	1990611	99.7458	1236576	61.9625	1211878	60.7249	6190177	0.751286	3408952	0.413736	1228003	0.14904
TRCA0830	TRCA0830	1299044	31.9	1282978	98.7632	799033	61.5093	785626	60.4772	4373012	0.530741	2169836	0.263347	556333	0.0675207
TRCA0840	TRCA0840	1665034	32.3	1651321	99.1764	1026108	61.6268	1006657	60.4586	4964083	0.602478	2754219	0.334273	1083354	0.131484
TRCA0860	TRCA0860	2191360	33.2	2181888	99.5678	1269137	57.9155	1243493	56.7453	6064061	0.73598	3344851	0.405956	1218719	0.147913
TRCA0900	TRCA0900	2795456	34.2	2787380	99.7111	1638082	58.598	1602934	57.3407	7165708	0.869684	4236423	0.514164	1918289	0.232818
TRCA0910	TRCA0910	1677754	34.4	1673540	99.7488	992774	59.1728	972772	57.9806	5184044	0.629174	2642328	0.320693	784841	0.0952542
TRCA0920	TRCA0920	1903196	34.4	1897901	99.7218	1021015	53.6474	998991	52.4902	5132498	0.622918	2594330	0.314867	803524	0.0975217
TRCA0930	TRCA0930	1477576	34.3	1472974	99.6885	863137	58.4157	844958	57.1854	4500348	0.546196	2263585	0.274726	681855	0.082755
TRCA0940	TRCA0940	2442790	34.2	2435423	99.6984	1192204	48.805	1167100	47.7773	5788464	0.702531	3078921	0.373681	1040586	0.126293
TRCA0950	TRCA0950	2312610	34.5	2306368	99.7301	1376510	59.5219	1347031	58.2472	6460460	0.78409	3667338	0.445096	1490435	0.18089
TRCA1000	TRCA1000	760222	31.8	741428	97.5278	460802	60.6141	452488	59.5205	2741402	0.332717	972745	0.11806	207189	0.025146
TRCA1010	TRCA1010	1709790	34.5	1704779	99.7069	1017568	59.5142	995772	58.2394	5196050	0.630631	2711025	0.32903	904569	0.109785
TRCA1020	TRCA1020	1710080	32.1	1702924	99.5815	888665	51.9663	872593	51.0264	4436360	0.53843	2216524	0.269014	723641	0.0878265
TRCA1070	TRCA1070	2895906	34.3	2877423	99.3618	1690784	58.3853	1655743	57.1753	7386739	0.89651	4369080	0.530264	1944903	0.236048
TRCA1080	TRCA1080	10488392	32.3	1849768	17.6363	830907	7.92216	808481	7.70834	4382406	0.531882	2074608	0.25179	578824	0.0702504
TRCA1100	TRCA1100	2466102	34.5	2459066	99.7147	1493663	60.5678	1459928	59.1998	6807991	0.826269	4002553	0.48578	1757338	0.213284
TRCA1110	TRCA1110	918158	31.9	911572	99.2827	568803	61.9504	558932	60.8754	3315960	0.40245	1233615	0.149721	279753	0.0339529
TRCA1120	TRCA1120-C7RUAACXX-L7	1214290	32.4	1210292	99.6708	766243	63.1021	753915	62.0869	4146636	0.503267	1983062	0.240679	533908	0.0647991
TRCA1120	TRCA1120-C8F2MACXX-L3	1371254	34.3	1367344	99.7149	804295	58.654	784710	57.2257	4052865	0.491886	1894559	0.229938	548270	0.0665421
TRCA1130	TRCA1130	1879110	34.5	1873513	99.7021	1122835	59.7536	1096170	58.3345	5381552	0.653145	2882491	0.349841	1041836	0.126445
TRCA1150	TRCA1150	1882314	34.3	1875943	99.6615	1077643	57.251	1053374	55.9617	5115905	0.620904	2813521	0.34147	1022411	0.124087
TRCA1160	TRCA1160	1874280	34.8	1867257	99.6253	1255489	66.9851	1229420	65.5943	6120315	0.742807	3483184	0.422745	1393022	0.169068
TRCA1170	TRCA1170	2768934	34.4	2760512	99.6958	1780581	64.3056	1744114	62.9886	7509173	0.911369	4522760	0.548916	2137717	0.259449
TRCA1180	TRCA1180	3094248	34.1	3086974	99.7649	1409733	45.5598	1380651	44.6199	6415388	0.778619	3482788	0.422697	1299199	0.15768
TRCA1190	TRCA1190	2302298	34.3	2296390	99.7434	1273556	55.3167	1246828	54.1558	6060691	0.735571	3361639	0.407994	1295573	0.15724
TRCA1200	TRCA1200	1914398	34.4	1908838	99.7096	1069444	55.8632	1047413	54.7124	5410039	0.656603	2808514	0.340862	923802	0.11212
TRCA1210	TRCA1210	1998484	34.5	1992908	99.721	1236416	61.8677	1210500	60.5709	6034649	0.73241	3348332	0.406379	1257084	0.152569
TRCA1220	TRCA1220	1559006	34.5	1553680	99.6584	962874	61.762	942473	60.4535	4918093	0.596896	2520823	0.305946	799053	0.096979
TRCA1230	TRCA1230	2989084	34.3	2981120	99.7336	1718285	57.4853	1680357	56.2165	7432567	0.902072	4431621	0.537855	2023146	0.245544
TRCA1240	TRCA1240	1599752	33.1	1591182	99.4643	875339	54.7172	855626	53.4849	4466486	0.542086	2066283	0.25078	505265	0.0613227
TRCA1250	TRCA1250	1956946	31.5	1876681	95.8985	1003195	51.2633	986328	50.4014	5047080	0.612551	2551269	0.309641	728496	0.0884157
TRCA1260	TRCA1260	4767476	31.7	4748865	99.6096	2452176	51.4355	2413055	50.6149	8897516	1.07987	5678290	0.68916	3135721	0.380575
TRCA1270	TRCA1270	1638208	31.4	1604118	97.9191	875909	53.4675	860607	52.5334	4630512	0.561994	2396805	0.290894	743633	0.0902529
TRCA1280	TRCA1280	2560384	31.4	2541385	99.258	1232667	48.1438	1209242	47.2289	5815863	0.705857	3200672	0.388457	1183242	0.143607
TRCA1290	TRCA1290	2560502	34.4	2550846	99.6229	1492207	58.2779	1463011	57.1377	6877855	0.834748	3983408	0.483456	1676082	0.203422
TRCA1300	TRCA1300	2096564	34.4	2089733	99.6742	1138068	54.2825	1112851	53.0798	5424772	0.658391	2879280	0.349451	987254	0.119821
TRCA1310	TRCA1310	2048734	32.1	2039412	99.545	1133308	55.3175	1113291	54.3404	5709739	0.692977	3103311	0.376641	1083760	0.131533
TRCA1320	TRCA1320	3572710	32.4	3561506	99.6864	2229953	62.4163	2194639	61.4279	8482014	1.02944	5466798	0.663491	3062924	0.371739
TRCA1330	TRCA1330-C8D1WACXX-L2	1847926	34.3	1841308	99.6419	1070415	57.9252	1048315	56.7293	5264255	0.638909	2846150	0.34543	1017339	0.123472
TRCA1330	TRCA1330-C8F2MACXX-L3	2358822	33.9	1909660	80.9582	1081055	45.8303	1054016	44.684	5188031	0.629658	2681593	0.325458	903624	0.109671
TRCA1340	TRCA1340	2168710	34.8	2162387	99.7084	1462392	67.4314	1427536	65.8242	6526093	0.792055	3769433	0.457487	1578437	0.191571
TRCA1350	TRCA1350	2585994	34.5	2578853	99.7239	1717897	66.4308	1681159	65.0102	7270943	0.882456	4413640	0.535672	2077003	0.252081
TRCA1360	TRCA1360	1685598	31.9	1678573	99.5832	1072943	63.6536	1055683	62.6296	5545884	0.67309	3065092	0.372002	1084194	0.131586
TRCA1370	TRCA1370	2613764	31.9	2505311	95.8507	1546432	59.1649	1519270	58.1258	6538505	0.793562	4016736	0.487501	1899066	0.230485
TRCA1380	TRCA1380	2670608	34.6	2662917	99.712	1712001	64.1053	1674627	62.7058	7154092	0.868274	4321938	0.524543	2036643	0.247182
TRCA1390	TRCA1390	1960734	34.5	1955512	99.7337	1196353	61.0156	1170057	59.6744	5678796	0.689221	3121855	0.378892	1135716	0.137839
TRCA1400	TRCA1400	1646834	34.6	1642141	99.715	1030484	62.5736	1008595	61.2445	5129047	0.622499	2744660	0.333112	919373	0.111582
TRCA1410	TRCA1410	1258180	31.5	1245186	98.9672	665631	52.9043	653386	51.931	3655900	0.443707	1567078	0.190192	355382	0.0431318
TRCA1430	TRCA1430	2021808	34.5	2016112	99.7183	1206493	59.674	1181132	58.4196	6047780	0.734004	3258437	0.395468	1101099	0.133638
TRCA1440	TRCA1440	1588798	34.5	1583442	99.6629	961947	60.5456	939269	59.1182	4788300	0.581144	2373293	0.288041	688611	0.083575
TRCA1450	TRCA1450	2013912	32.6	2006099	99.612	1444352	71.7187	1418673	70.4436	6347116	0.770333	3792818	0.460325	1843847	0.223783
TRCA1460	TRCA1460	1297486	32.2	1286685	99.1675	756623	58.3145	743189	57.2792	4113689	0.499268	1991477	0.241701	515586	0.0625754
TRCA1480	TRCA1480	3102776	31.6	3092154	99.6577	1487009	47.9251	1458095	46.9932	5849239	0.709907	3434201	0.4168	1583056	0.192131
TRCA1500	TRCA1500	1282164	32.1	1271260	99.1496	833180	64.9823	818652	63.8492	4697914	0.570174	2343604	0.284437	641489	0.0778559
TRIS0010	TRIS0010-C8D4MACXX-L2	5747638	33.8	5166411	89.8876	3177213	55.2786	3094342	53.8368	10258751	1.24508	6515786	0.790804	3627189	0.440223
TRIS0020	TRIS0020	1522456	34.4	1517020	99.6429	887247	58.2773	867939	57.0091	4648473	0.564173	2342216	0.284269	687186	0.083402
TRIS0030	TRIS0030	1831970	34.5	1826675	99.711	1161565	63.4052	1133965	61.8987	5160348	0.626298	2832333	0.343753	1111629	0.134916
TRMC0010	TRMC0010-201708	1846026	31.1	1811543	98.132	965791	52.3173	0	0	3483249	0.422753	2158135	0.261927	1063785	0.129109
TRMC0020	TRMC0020-201708	1996391	31.3	1973494	98.8531	1132012	56.7029	0	0	3826690	0.464436	2470477	0.299836	1279817	0.155328
TRMC0030	TRMC0030-201708	2462582	31.6	2406675	97.7297	1467740	59.6017	0	0	4011382	0.486851	2751814	0.333981	1633009	0.198194
TRMC0040	TRMC0040-201708	2223187	31.3	2063129	92.8005	1264826	56.8925	0	0	4021880	0.488125	2669887	0.324037	1465179	0.177825
TRMC0050	TRMC0050-201708	2222673	31.5	2191407	98.5933	1261695	56.7648	0	0	4290265	0.520699	2781997	0.337644	1478031	0.179385
TRMC0060	TRMC0060-201708	2399607	31.4	2358994	98.3075	1468806	61.2103	0	0	4360476	0.52922	3024319	0.367054	1712140	0.207798
TRMC0070	TRMC0070-201708	2863447	31.2	2814016	98.2737	1592376	55.6105	0	0	4265130	0.517648	2956409	0.358812	1729162	0.209864
TRMC0080	TRMC0080-201708	2567577	31.4	2541112	98.9693	1730797	67.4097	0	0	4436149	0.538404	3200280	0.38841	1964290	0.238401
TRMC0090	TRMC0090-201708	3455408	31.5	3377587	97.7478	2010715	58.1904	0	0	4797835	0.582301	3504711	0.425358	2215133	0.268845
TRMC0100	TRMC0100-201708	2755338	31.2	2709473	98.3354	1526459	55.4001	0	0	4614479	0.560048	3189886	0.387148	1825464	0.221552
TRMC0110	TRMC0110-201708	2726110	31.6	2693901	98.8185	1663475	61.0201	0	0	4714443	0.57218	3321102	0.403074	1963935	0.238358
TRMC0120	TRMC0120-201708	2169804	31.2	2133015	98.3045	1209166	55.727	0	0	4000182	0.485492	2615727	0.317464	1398275	0.169705
TRMC0130	TRMC0130-201708	2670923	31.3	2620289	98.1043	1558733	58.3593	0	0	4333141	0.525902	3003063	0.364474	1752716	0.212723
TRMC0460	TRMC0460-201708	2793905	31.5	2746423	98.3005	1667968	59.7002	0	0	4378846	0.531449	3085968	0.374536	1854878	0.225122
TRMC0480	TRMC0480-201708	2441751	31.3	2114784	86.6093	1195328	48.9537	0	0	3837691	0.465771	2485594	0.30167	1339592	0.162583
TRMC0500	TRMC0500-201708	2747767	31.4	2590152	94.2639	1536547	55.9198	0	0	4379106	0.531481	3013654	0.36576	1751344	0.212556
TRMC0520	TRMC0520-201708	2903130	31.6	2423843	83.4907	1466876	50.5274	0	0	4330104	0.525534	2975997	0.361189	1692623	0.205429
TRMC0560	TRMC0560-201708	2544855	31.1	2507198	98.5203	1372038	53.9142	0	0	4312615	0.523411	2883001	0.349903	1580802	0.191858
TRMC0590	TRMC0590-201708	4874878	31.5	4791750	98.2948	2796837	57.3725	0	0	5461468	0.662845	4178925	0.507186	2845240	0.34532
TRMC0600	TRMC0600-201708	3567977	31.5	3415084	95.7149	2187470	61.3084	0	0	5149136	0.624938	3810982	0.462529	2457135	0.298216
TRMC0610	TRMC0610-201708	3162323	31.6	3115978	98.5345	1981548	62.6612	0	0	4867268	0.590728	3564960	0.43267	2264001	0.274776
TRMC0620	TRMC0620-201708	4345990	31.6	4243247	97.6359	2818618	64.8556	0	0	5886285	0.714403	4495958	0.545663	3127476	0.379574
TRMC0650	TRMC0650-201708	3121158	31.5	2965517	95.0134	1878312	60.18	0	0	4716862	0.572474	3416508	0.414653	2133995	0.258998
TRMC0680	TRMC0680-201708	3845029	31.1	3768142	98.0004	2203413	57.3055	0	0	5244190	0.636474	3815108	0.46303	2444727	0.29671
TRMC0690	TRMC0690-201708	2407250	31.2	2381013	98.9101	1476984	61.3557	0	0	4239144	0.514494	2942847	0.357166	1709164	0.207437
TRMO0010	TRMO0010	4281344	34.4	4270446	99.7455	2713575	63.3814	2651954	61.9421	9763264	1.18494	6073375	0.73711	3225483	0.391469
TRMO0020	TRMO0020	2836072	34.7	2829601	99.7718	1962464	69.1966	1918765	67.6557	7796673	0.946262	4704601	0.570985	2369889	0.287627
TRMO0030	TRMO0030	3477380	34.5	3467857	99.7261	2221329	63.8794	2167276	62.325	8006637	0.971745	4886873	0.593107	2518865	0.305708
TRMO0040	TRMO0040-C8D4MACXX-L3	3625822	33.4	3532384	97.423	2089020	57.6151	2043536	56.3606	8123541	0.985934	5014763	0.608629	2554461	0.310028
TRMO0040	TRMO0040-C8F2FACXX-L4	1975472	34.5	1971350	99.7913	1221720	61.8445	1190527	60.2654	5347403	0.649001	2855549	0.346571	1061643	0.128849
TRMO0110	TRMO0110	2518688	33.1	2504846	99.4504	1313655	52.1563	1283513	50.9596	6019573	0.73058	3331479	0.404333	1214743	0.14743
TRMO0120	TRMO0120	1103190	33.8	1091787	98.9664	738705	66.9608	724202	65.6462	3899898	0.473321	1547128	0.187771	362291	0.0439703
TRMO0130	TRMO0130	3509540	33.4	3479792	99.1524	2091499	59.5947	2042519	58.1991	7686878	0.932937	4817838	0.584729	2459203	0.298467
TRMO0140	TRMO0140	2802342	32.1	2751881	98.1993	1599288	57.0697	1569742	56.0154	6892527	0.836529	4000215	0.485496	1831869	0.222329
TRMO0150	TRMO0150	1626208	31.8	1581252	97.2355	846268	52.0393	831219	51.1139	4204088	0.51024	2002472	0.243035	580191	0.0704163
TRMO0160	TRMO0160	1620234	32.4	1608922	99.3018	967843	59.7348	951459	58.7236	4904969	0.595304	2605290	0.316197	897413	0.108917
TRMO0170	TRMO0170	2168556	32.2	2136663	98.5293	1312156	60.5083	1290532	59.5111	6314901	0.766424	3721859	0.451713	1595295	0.193617
TRMO0180	TRMO0180	1370630	31.9	1312874	95.7862	737965	53.8413	724391	52.851	3945828	0.478895	1782697	0.216361	440586	0.0534728
TRMO0190	TRMO0190	2187160	31.9	2157235	98.6318	1265709	57.87	1243967	56.8759	5778692	0.701345	3258213	0.395441	1297425	0.157465
TRMO0200	TRMO0200	1818606	32	1771144	97.3902	996319	54.7848	980283	53.903	5222042	0.633786	2702787	0.32803	835186	0.101364
TRMO0210	TRMO0210	3079594	32	3057523	99.2833	1662260	53.9766	1636169	53.1294	7035373	0.853865	4208638	0.510792	1985584	0.240985
TRMO0220	TRMO0220	2601308	32.2	2570990	98.8345	1616946	62.159	1588564	61.0679	6749202	0.819134	4128628	0.501081	2078088	0.252212
TRMO0230	TRMO0230	2359944	31.9	2340717	99.1853	1391608	58.9678	1366070	57.8857	6009414	0.729347	3572262	0.433556	1698163	0.206102
TRMO0240	TRMO0240	2874328	32.5	2857047	99.3988	1832086	63.7396	1803713	62.7525	7343917	0.891313	4551963	0.55246	2347682	0.284932
TRMO0250	TRMO0250	2127460	31.6	2026384	95.249	1111813	52.2601	1091825	51.3206	5679547	0.689312	2976496	0.36125	1081381	0.131244
TRMO0260	TRMO0260	3933428	32.2	3907073	99.33	2216815	56.3583	2179789	55.417	8833102	1.07205	5504766	0.668099	2946418	0.357599
TRMO0270	TRMO0270	2196926	33.4	2184487	99.4338	1396475	63.565	1365531	62.1564	6230099	0.756131	3581804	0.434714	1484190	0.180132
TRMO0280	TRMO0280	4827052	33.4	4810126	99.6494	3053766	63.2636	2985880	61.8572	10200305	1.23799	6663010	0.808673	3902901	0.473685
TRMO0290	TRMO0290	1533878	32	1516851	98.8899	869753	56.7029	854249	55.6921	4542073	0.55126	2312717	0.280689	739131	0.0897065
TRMO0300	TRMO0300	1652180	32.3	1640386	99.2862	918929	55.6192	901049	54.537	4449765	0.540057	2263640	0.274732	725491	0.088051
TRMO0310	TRMO0310	2988288	31.9	2882086	96.4461	1481446	49.5751	1455191	48.6965	6534617	0.79309	3725343	0.452135	1552446	0.188416
TRMO0320	TRMO0320	1734554	31.9	1720147	99.1694	909560	52.4377	892951	51.4801	4567572	0.554355	2240180	0.271885	690052	0.0837499
TRMO0330	TRMO0330	1531350	32.1	1516994	99.0625	868672	56.7259	854507	55.8009	4626575	0.561516	2235695	0.271341	623863	0.0757167
TRMO0340	TRMO0340	2975982	32	2950452	99.1421	1791787	60.2083	1760626	59.1612	7607884	0.92335	4652637	0.564679	2324137	0.282075
TRMO0350	TRMO0350	3185728	32	3119440	97.9192	1678232	52.6797	1648821	51.7565	6840425	0.830205	4161149	0.505028	1995293	0.242164
TRMO0360	TRMO0360	3140574	32.2	3066124	97.6294	1921331	61.1777	1887217	60.0915	7566306	0.918303	4713642	0.572083	2516839	0.305462
TRMO0370	TRMO0370	3052448	31.8	2733639	89.5556	1484489	48.6327	1459750	47.8223	6822417	0.828019	4025924	0.488616	1741587	0.211372
TRMO0380	TRMO0380	2067746	31.6	1916654	92.6929	1076269	52.0503	1056355	51.0873	5329531	0.646832	2853071	0.34627	1089297	0.132205
TRMO0390	TRMO0390	1901012	32.1	1878564	98.8192	1091981	57.4421	1071293	56.3538	5286661	0.641629	2843919	0.345159	1077504	0.130774
TRMO0400	TRMO0400	1210962	32	1203256	99.3636	697244	57.5777	685012	56.5676	3766989	0.45719	1706649	0.207132	458724	0.0556742
TRMO0410	TRMO0410	2082052	32.7	2068700	99.3587	1420816	68.2411	1396216	67.0596	6501321	0.789049	3801828	0.461418	1788426	0.217057
TRMO0420	TRMO0420	1476758	32	1429414	96.7941	811239	54.9338	796781	53.9547	4319633	0.524263	2056435	0.249584	587293	0.0712783
TRMO0430	TRMO0430	1298114	32.4	1255310	96.7026	838534	64.5963	823638	63.4488	4495986	0.545666	2319537	0.281516	704354	0.0854857
TRMO0440	TRMO0440	3478714	32	3319118	95.4122	2131638	61.2766	2096499	60.2665	8539487	1.03642	5344249	0.648618	2900569	0.352035
TRMO0450	TRMO0450	1988854	31.8	1980786	99.5943	997818	50.1705	980474	49.2984	4936854	0.599173	2496682	0.303016	785173	0.0952945
TRMO0460	TRMO0460	3099570	32.1	3085474	99.5452	1895898	61.1665	1860267	60.0169	7406370	0.898892	4561053	0.553563	2392460	0.290367
TRMO0470	TRMO0470	3072206	31.6	3002978	97.7466	1534056	49.9334	1504344	48.9662	5929958	0.719704	3533830	0.428892	1674944	0.203284
TRMO0480	TRMO0480	2766494	32.7	2748047	99.3332	1933231	69.8802	1899919	68.6761	7456002	0.904916	4706568	0.571224	2543269	0.30867
TRMO0490	TRMO0490	1528854	32	1517903	99.2837	960101	62.7987	942695	61.6602	4956868	0.601603	2626625	0.318787	952165	0.115562
TRMO0500	TRMO0500	3164344	32	3134423	99.0544	1734008	54.7983	1701798	53.7804	7209534	0.875003	4343206	0.527124	2136264	0.259273
TRMO0510	TRMO0510	1054484	32.2	1050352	99.6081	639896	60.6833	627229	59.4821	3283397	0.398498	1447285	0.175653	375566	0.0455815
TRMO0520	TRMO0520	1343470	32.5	1336668	99.4937	822468	61.2197	806993	60.0678	4132790	0.501586	2060903	0.250127	649176	0.0787888
TRMO0530	TRMO0530	1390210	32.3	1384903	99.6183	870172	62.5928	855012	61.5024	4704477	0.57097	2339535	0.283943	681125	0.0826664
TRMO0550	TRMO0550	1381300	32	1375795	99.6015	763930	55.3051	749140	54.2344	4023818	0.488361	1955646	0.237352	568684	0.0690197
TRMO0560	TRMO0560	1818070	31.8	1733356	95.3404	1127274	62.0039	1108677	60.981	5739632	0.696605	3281913	0.398317	1212709	0.147183
TRMO0570	TRMO0570	2966672	32.4	2946647	99.325	2079339	70.09	2043858	68.894	8104754	0.983653	5099132	0.618869	2784516	0.33795
TRMO0580	TRMO0580	2010662	32.4	2002303	99.5843	1292629	64.2887	1271292	63.2275	6031725	0.732055	3413908	0.414337	1386310	0.168253
TRMO0590	TRMO0590	3953736	31.8	3940236	99.6586	1891166	47.8324	1858543	47.0073	7258720	0.880972	4355639	0.528633	2090493	0.253718
TRMO0600	TRMO0600	3350470	32.2	3336692	99.5888	2075917	61.959	2037770	60.8204	7561845	0.917762	4710970	0.571758	2579154	0.313025
TRMO0610	TRMO0610	3091132	31.9	3079712	99.6306	1695309	54.8443	1666300	53.9058	6553778	0.795415	4036243	0.489869	2059301	0.249932
TRMO0620	TRMO0620	2291234	32.7	2282365	99.6129	1625415	70.9406	1598791	69.7786	6675237	0.810157	4145733	0.503157	2103719	0.255323
TRMO0630	TRMO0630	1279828	31.7	1273292	99.4893	721629	56.3848	708977	55.3963	3911734	0.474757	1848926	0.224399	563443	0.0683836
TRMO0640	TRMO0640	2091026	31.5	2076080	99.2852	888402	42.4864	870586	41.6344	4122571	0.500346	1939967	0.235449	652283	0.0791659
TRMO0650	TRMO0650	1274662	31.8	1270180	99.6484	693979	54.4442	682665	53.5566	3646719	0.442593	1673961	0.203164	473642	0.0574847
TRMO0660	TRMO0660	1920570	32.3	1914495	99.6837	1074939	55.9698	1055971	54.9822	5055427	0.613564	2759561	0.334921	1034360	0.125538
TRMO0670	TRMO0670	2405118	31.9	2397080	99.6658	1270210	52.8128	1248957	51.9291	5902331	0.716351	3336770	0.404975	1318357	0.160006
TRMO0680	TRMO0680	1483610	32.1	1478665	99.6667	844808	56.9427	829759	55.9284	4247365	0.515492	2095276	0.254298	621172	0.0753901
TRMO0690	TRMO0690	3316190	31.7	3304554	99.6491	1788486	53.932	1758760	53.0356	7577538	0.919667	4522651	0.548903	2154474	0.261483
TRMO0710	TRMO0710	2793628	32.1	2781348	99.5604	1602724	57.3707	1576946	56.448	6773877	0.822128	4049903	0.491526	1890944	0.229499
TRMO0720	TRMO0720	2436566	32.2	2427332	99.621	1559440	64.0015	1528831	62.7453	6495017	0.788284	4012935	0.48704	2046856	0.248422
TRMO0730	TRMO0730	2602834	31.8	2593902	99.6568	1453488	55.8425	1426642	54.8111	5938388	0.720727	3606004	0.437652	1767555	0.214524
TRMO0740	TRMO0740	3371772	32.7	3360445	99.6641	2340079	69.4021	2303050	68.3038	8468615	1.02781	5562700	0.675131	3206640	0.389182
TRMO0750	TRMO0750	2557232	31.8	2540358	99.3401	1398662	54.6944	1375194	53.7767	6526051	0.79205	3856426	0.468045	1625408	0.197272
TRMO0760	TRMO0760	3352466	33	3335238	99.4861	1687051	50.3227	1648263	49.1657	7198530	0.873667	4138654	0.502298	1696766	0.205932
TRMO0770	TRMO0770	1845056	31.9	1833980	99.3997	1088818	59.0127	1070714	58.0315	5472908	0.664233	3079085	0.373701	1099034	0.133387
TRMO0780	TRMO0780	2968356	32.4	2958212	99.6583	1870271	63.007	1840528	62.005	7795980	0.946178	4792254	0.581624	2466159	0.299311
TRMO0790	TRMO0790	1718554	31.7	1704005	99.1534	834469	48.5565	819651	47.6942	4132838	0.501592	1924033	0.233515	557486	0.0676607
TRMO0800	TRMO0800	1954790	33.3	1945038	99.5011	1040202	53.213	1019447	52.1512	5252806	0.63752	2482473	0.301291	681084	0.0826614
TRMO0810	TRMO0810	1086052	31.3	1074732	98.9577	549742	50.6184	539629	49.6872	2966832	0.360077	1263996	0.153408	311591	0.037817
TRMO0820	TRMO0820	2413672	32.9	2400734	99.464	1419476	58.8098	1395452	57.8145	6361213	0.772044	3767356	0.457234	1703622	0.206764
TRMO0830	TRMO0830	2431246	31.9	2382972	98.0144	1452088	59.7261	1426540	58.6753	6530598	0.792602	3907999	0.474304	1750167	0.212413
TRMO0840	TRMO0840	1575652	31.7	1412045	89.6166	933617	59.2527	917314	58.2181	4834147	0.586708	2556372	0.31026	799159	0.0969919
TRMO0850	TRMO0850	1964834	31.7	1951759	99.3345	1111535	56.5714	1092830	55.6195	5664057	0.687432	3169926	0.384726	1169505	0.14194
TRMO0860	TRMO0860	1326882	31.9	1319548	99.4473	823699	62.0778	808260	60.9142	4293355	0.521074	2181215	0.264729	624758	0.0758253
TRMO0870	TRMO0870	4772302	33.3	4754970	99.6368	2551780	53.4706	2494277	52.2657	9071121	1.10094	5758151	0.698852	3168665	0.384573
TRMO0880	TRMO0880	2460776	33	2433759	98.9021	1599202	64.9877	1573265	63.9337	6623032	0.803821	4101236	0.497757	2107450	0.255776
TRMO0890	TRMO0890	1327196	32.3	1320233	99.4754	823374	62.0386	809121	60.9647	4415313	0.535875	2247007	0.272714	647694	0.078609
TRMO0900	TRMO0900	1173838	32.1	1141107	97.2116	776987	66.192	763027	65.0028	4441754	0.539084	2154306	0.261463	546759	0.0663588
TRMO0920	TRMO0920	3179204	31.5	3165351	99.5643	1814103	57.0615	1783215	56.09	7332426	0.889918	4589351	0.556998	2337757	0.283728
TRMO0930	TRMO0930	1010304	31.7	1004004	99.3764	582515	57.6574	572751	56.691	3368698	0.40885	1292207	0.156832	297143	0.0360635
TRMO0940	TRMO0940	1249396	32.8	1186282	94.9484	745649	59.6808	733785	58.7312	4244723	0.515171	1996760	0.242342	529350	0.0642459
TRMO0950	TRMO0950	1201544	32.1	1190302	99.0644	781113	65.0091	768318	63.9442	4455820	0.540792	2242949	0.272221	644366	0.0782051
TRMO0960	TRMO0960	1152094	32.9	1145835	99.4567	717666	62.2923	706125	61.2906	3937537	0.477889	1845209	0.223948	496066	0.0602063
TRMO0970	TRMO0970	1414554	33.4	1398382	98.8567	935184	66.1116	921075	65.1142	5016135	0.608796	2726504	0.330909	986800	0.119765
TRMO0980	TRMO0980	1153444	31.7	1044404	90.5466	662923	57.4734	651074	56.4461	3703119	0.449438	1854052	0.225022	486759	0.0590767
TRMO0990	TRMO0990	2682050	32.1	2602276	97.0256	1696127	63.2399	1667320	62.1659	7167891	0.869949	4544379	0.55154	2335471	0.28345
TRMO1000	TRMO1000	2130890	32.1	2109727	99.0068	1437183	67.4452	1413532	66.3353	6721920	0.815822	4067667	0.493682	1855131	0.225153
TRMO1010	TRMO1010	2780180	32.1	2753479	99.0396	1736234	62.4504	1705767	61.3546	7298117	0.885754	4531831	0.550017	2302570	0.279457
TRMO1020	TRMO1020	1365452	32.2	1358932	99.5225	937771	68.6784	922398	67.5526	5208446	0.632136	2815667	0.34173	950728	0.115387
TRMO1030	TRMO1030	1681440	32.5	1651354	98.2107	1116898	66.4251	1098402	65.3251	5649903	0.685714	3235938	0.392738	1312750	0.159325
TRMO1040	TRMO1040	1837430	32.2	1787601	97.2881	1233734	67.1445	1212180	65.9715	6251786	0.758763	3650568	0.44306	1456585	0.176782
TRMO1050	TRMO1050	4010922	33.4	3999254	99.7091	2439756	60.8278	2384767	59.4568	8607269	1.04464	5509868	0.668719	3046508	0.369747
TRMO1080	TRMO1080	3212930	32.1	3170772	98.6879	2207102	68.6944	2171021	67.5714	8679593	1.05342	5694083	0.691076	3309039	0.40161
TRMO1090	TRMO1090	2952938	32.5	2922899	98.9827	1588890	53.8071	1563296	52.9404	6953038	0.843873	4143767	0.502918	1872551	0.227267
TRMO1100	TRMO1100	1476368	31.8	1464097	99.1688	847641	57.4139	833435	56.4517	4778813	0.579992	2350271	0.285246	603061	0.073192
TRPA0110	TRPA0110	2453024	33.8	2445750	99.7035	1411404	57.5373	1386757	56.5325	6166554	0.748419	3694858	0.448436	1802425	0.218756
TRPA0130	TRPA0130	2856568	34.2	2835229	99.253	1843927	64.5504	1810854	63.3926	7795005	0.94606	4781679	0.58034	2410417	0.292546
TRPA0140	TRPA0140	3481562	33.9	3471101	99.6995	2308528	66.3072	2265294	65.0655	8944231	1.08554	5669784	0.688127	3112532	0.37776
TRPA0160	TRPA0160	4436936	34	4424464	99.7189	2778078	62.6125	2726521	61.4505	9837126	1.19391	6403680	0.777198	3655832	0.443699
TRPA0170	TRPA0170	4886746	33.9	4874945	99.7585	2846962	58.2588	2793280	57.1603	9753230	1.18372	6261505	0.759943	3499433	0.424717
TRPA0210	TRPA0210-C8F2MACXX-L6	3827402	33.9	3807609	99.4829	2149623	56.164	2105551	55.0125	8861292	1.07547	5497107	0.66717	2800614	0.339903
TRPA0240	TRPA0240	3126226	33.8	3119104	99.7722	1881199	60.1748	1848363	59.1244	7881479	0.956555	4852630	0.588951	2389552	0.290014
TRPA0310	TRPA0310	4311894	34.2	4299641	99.7158	2733493	63.3943	2687881	62.3364	9908954	1.20262	6538475	0.793558	3734316	0.453224
TRPA0320	TRPA0320	3965406	33.9	3892618	98.1644	2559972	64.5576	2511466	63.3344	9384135	1.13893	6020216	0.730658	3363899	0.408268
TRPA0330	TRPA0330	7108710	33.7	7093135	99.7809	3944736	55.4916	3872851	54.4804	11968572	1.4526	7916489	0.960804	4785030	0.580747
TRPA0340	TRPA0340	3911328	34.6	3893162	99.5356	2599958	66.4725	2540733	64.9583	9071207	1.10095	5743286	0.697048	3164434	0.384059
TRPA0350	TRPA0350-C8D4MACXX-L2	3152456	34.1	3143993	99.7315	2000628	63.4625	1955418	62.0284	8072751	0.979769	4838407	0.587225	2317488	0.281268
TRPA0400	TRPA0400	3605988	33.7	3599265	99.8136	1824435	50.5946	1769290	49.0653	5853326	0.710403	3582781	0.434833	1776888	0.215656
TRPO0010	TRPO0010-C8F2MACXX-L6	3413632	34.1	3401110	99.6332	1874596	54.915	1827132	53.5246	7667812	0.930623	4337356	0.526414	1909266	0.231723
TRPO0020	TRPO0020-C8D4MACXX-L2	5143822	34.1	5128793	99.7078	3242648	63.0397	3164259	61.5157	10530827	1.2781	6630206	0.804691	3688470	0.44766
TRPO0030	TRPO0030	3184422	34.5	3177598	99.7857	2127709	66.8162	2079454	65.3008	8310971	1.00868	5015506	0.608719	2501220	0.303567
TRPO0040	TRPO0040	2908120	34.5	2901200	99.762	1836082	63.1364	1794170	61.6952	7565381	0.918191	4424625	0.537006	2115127	0.256708
TRPO0110	TRPO0110-C8F2MACXX-L6	1347816	33.9	1340488	99.4563	685286	50.8442	669982	49.7087	3616434	0.438917	1499624	0.182006	367430	0.044594
TRPO0130	TRPO0130-C8F2MACXX-L6	1593806	33.9	1585613	99.4859	853770	53.568	835388	52.4147	4385275	0.53223	2066466	0.250802	568250	0.0689671
TRPO0140	TRPO0140	3937778	33.8	3921800	99.5942	2051482	52.0975	2014632	51.1616	8059453	0.978155	4913160	0.596298	2492272	0.302481
TRPO0170	TRPO0170	5984378	33.8	5936781	99.2046	3524009	58.8868	3460948	57.833	11027561	1.33839	7304051	0.886474	4438434	0.538681
TRPO0190	TRPO0190-C8F2MACXX-L6	1499568	34.1	1492198	99.5085	833798	55.6025	813799	54.2689	4211754	0.51117	1898757	0.230447	502740	0.0610163
TRPO0200	TRPO0200	4065680	34	4055064	99.7389	2370184	58.2974	2314108	56.9181	8065671	0.97891	5026946	0.610108	2666983	0.323685
TRPO0210	TRPO0210	3568856	33.9	3553687	99.575	2072000	58.0578	2022061	56.6585	7410116	0.899347	4529654	0.549753	2362106	0.286683
TRPO0220	TRPO0220	5547320	34.1	5528843	99.6669	3265151	58.86	3180734	57.3382	10462695	1.26983	6714089	0.814872	3788367	0.459785
TRPO0240	TRPO0240	4554816	34.2	4539837	99.6711	2457448	53.9527	2406729	52.8392	9867057	1.19754	6105856	0.741052	3002577	0.364415
TRPO0250	TRPO0250-C8F2MACXX-L6	1401488	34.1	1395448	99.569	767356	54.7529	749496	53.4786	3941886	0.478417	1708622	0.207371	425734	0.0516703
TRPO0270	TRPO0270-C8F2MACXX-L6	2341704	34.1	2328676	99.4437	1345803	57.4711	1316122	56.2036	6320893	0.767151	3475151	0.42177	1307304	0.158664
TRPO0310	TRPO0310	3089738	34.2	3079554	99.6704	1677085	54.2792	1640489	53.0948	7101271	0.861863	4146025	0.503193	1883315	0.228573
TRPO0360	TRPO0360-C8F2MACXX-L6	4603514	34.1	4586048	99.6206	2535320	55.0736	2481764	53.9102	9141125	1.10944	5673885	0.688625	3033835	0.368209
TRPO0370	TRPO0370	1577510	34.7	1573126	99.7221	1055720	66.9232	1032044	65.4223	5248395	0.636984	2748460	0.333574	918533	0.11148
TRPO0380	TRPO0380-C8F2MACXX-L6	1954070	34.1	1938188	99.1872	1123791	57.5103	1100941	56.3409	5539687	0.672338	2953810	0.358496	970574	0.117796
TRPO0410	TRPO0410	2092260	34.7	2086528	99.726	1479036	70.6908	1448090	69.2118	6750770	0.819324	3931925	0.477208	1650287	0.200291
TRPO0460	TRPO0460-C8D4MACXX-L2	4047492	34.1	4037226	99.7464	2522201	62.3152	2466956	60.9502	8953541	1.08667	5667859	0.687894	3092986	0.375388
TRPO0460	TRPO0460-C8F2MACXX-L4	4452084	34.4	4441553	99.7635	2705792	60.7759	2642043	59.344	9191803	1.11559	5792873	0.703066	3197676	0.388094
TRPO0480	TRPO0480	2031082	34.6	2025832	99.7415	1344290	66.1859	1316096	64.7978	6174085	0.749333	3488878	0.423436	1417872	0.172084
TRPO0500	TRPO0500-C8F2MACXX-L6	3376566	33.9	3353887	99.3283	1640268	48.578	1602786	47.4679	7058668	0.856693	3960368	0.48066	1619983	0.196613
TRPO0520	TRPO0520-C8F2MACXX-L6	4086542	34	4024696	98.4866	2173007	53.1747	2128920	52.0959	8307656	1.00828	5151928	0.625276	2705262	0.328331
TRPO0590	TRPO0590-C8D4MACXX-L2	6044292	34	6027943	99.7295	3531331	58.4242	3461584	57.2703	11232406	1.36325	7446763	0.903795	4471297	0.54267
TRPO0640	TRPO0640-C8F2MACXX-L6	3920822	34.1	3896162	99.3711	2160321	55.0987	2113212	53.8972	8277146	1.00458	5027882	0.610221	2557776	0.310431
TRPO0680	TRPO0680	3818840	34.6	3802773	99.5793	2515231	65.8637	2456211	64.3182	9353437	1.1352	5748818	0.697719	3041323	0.369118
TRPO0740	TRPO0740	1163774	34.2	1151781	98.9695	633588	54.4425	621245	53.3819	3227672	0.391734	1419854	0.172324	396670	0.0481428
TRPO0750	TRPO0750-C8D4MACXX-L2	2556266	33.9	2531998	99.0506	1533201	59.9781	1497856	58.5955	6595663	0.800499	3623998	0.439835	1414277	0.171647
TRPO0750	TRPO0750-C8F2MACXX-L4	3602068	34.5	3566698	99.0181	2167324	60.1689	2114642	58.7063	8155228	0.989779	4788597	0.58118	2289303	0.277847
TRPO0760	TRPO0760	2380230	34.1	2348394	98.6625	1196841	50.2826	1171336	49.211	5596695	0.679257	2696164	0.327227	826286	0.100284
TRPO0820	TRPO0820-C8F2MACXX-L6	1542230	34.1	1534076	99.4713	874720	56.7179	854577	55.4118	4488181	0.544719	2216372	0.268995	647551	0.0785916
TRPO0830	TRPO0830-C8F2MACXX-L6	2721716	34.1	2707964	99.4947	1496939	54.9998	1464201	53.797	6398640	0.776587	3687073	0.447491	1625727	0.19731
TRPO0840	TRPO0840-C8F2MACXX-L6	3016856	34.1	3001610	99.4946	1676684	55.5772	1640110	54.3649	6891596	0.836416	4083526	0.495607	1964751	0.238457
TRPO0850	TRPO0850	5499136	34.4	5432926	98.796	3210737	58.3862	3132343	56.9606	10025465	1.21677	6371645	0.77331	3599728	0.43689
TRPO0900	TRPO0900	2602256	34.2	2589170	99.4971	1486177	57.1111	1452157	55.8038	6247747	0.758273	3567097	0.43293	1549365	0.188043
TRPO0940	TRPO0940	3437058	34.3	3345514	97.3366	1950495	56.749	1907488	55.4977	7704393	0.935063	4575324	0.555295	2188668	0.265633
TRPO0950	TRPO0950	3088138	34	3073074	99.5122	1711874	55.4339	1675003	54.2399	7226100	0.877013	4189639	0.508486	1903166	0.230982
TRPO0970	TRPO0970-C8D4MACXX-L2	2474220	33.7	2460527	99.4466	1373297	55.5042	1342418	54.2562	6027526	0.731546	3319688	0.402902	1229036	0.149165
TRPO0970	TRPO0970-C8F2MACXX-L4	4244768	34.2	4221943	99.4623	2309227	54.4017	2252838	53.0733	8135284	0.987359	5002112	0.607094	2565204	0.311332
TRPO0980	TRPO0980	3299014	34.4	3281319	99.4636	1956977	59.3201	1914659	58.0373	8089493	0.981801	4786697	0.580949	2174286	0.263888
TRPO0990	TRPO0990	2222962	34.4	2215996	99.6866	1394187	62.7175	1365917	61.4458	6225715	0.755599	3582771	0.434832	1550270	0.188152
TRPO1000	TRPO1000	2991072	34.1	2980547	99.6481	1613427	53.9414	1574641	52.6447	6360748	0.771988	3658748	0.444053	1615204	0.196033
TRPO1030	TRPO1030	4109960	34.6	4092879	99.5844	2633808	64.0835	2573307	62.6115	9505405	1.15365	5939663	0.720882	3191030	0.387287
TRPO1040	TRPO1040-C8F2MACXX-L6	1562036	34.1	1543457	98.8106	883366	56.5522	862914	55.2429	4325743	0.525004	2239449	0.271796	767678	0.0931711
TRPO1050	TRPO1050	3948384	34.4	3821852	96.7953	2510714	63.5884	2449385	62.0351	8726915	1.05916	5427952	0.658777	2911945	0.353415
TRPO1060	TRPO1060	3882310	34.2	3860432	99.4365	2078812	53.5457	2035409	52.4278	8830516	1.07174	5140917	0.62394	2281259	0.276871
TRPO1080	TRPO1080	2859988	34.4	2843158	99.4115	1660756	58.0686	1626666	56.8767	7426898	0.901384	4312231	0.523365	1947481	0.236361
TRPO1090	TRPO1090	3538250	34.5	3524992	99.6253	2233287	63.1184	2183801	61.7198	8513679	1.03328	5289388	0.64196	2757566	0.334679
TRPO1100	TRPO1100	3097484	34.3	3084725	99.5881	1736854	56.0731	1695483	54.7374	7151525	0.867962	4102986	0.497969	1783954	0.216514
TRPO1140	TRPO1140	5266860	34.2	5226331	99.2305	3152878	59.8626	3078573	58.4518	10574257	1.28337	6738914	0.817885	3741376	0.454081
TRPO1150	TRPO1150-C8F2MACXX-L6	982022	34	954198	97.1667	503255	51.2468	491368	50.0364	2671492	0.324232	1016411	0.123359	252163	0.0306044
TRPO1160	TRPO1160-C8F2MACXX-L6	1400944	34	1390349	99.2437	786325	56.1282	768037	54.8228	4036027	0.489842	1981032	0.240433	568554	0.069004
TRPO1170	TRPO1170	3661644	33.9	3644149	99.5222	1653453	45.156	1616401	44.1441	6892144	0.836482	3939797	0.478163	1659980	0.201468
TRPO1190	TRPO1190	2990582	34.3	2969718	99.3023	1792772	59.9473	1749761	58.509	7021821	0.852221	4180891	0.507424	2036884	0.247211
TRPO1220	TRPO1220-C8F2MACXX-L6	2460928	34.1	2435056	98.9487	1323359	53.7748	1293224	52.5503	5957964	0.723103	3309092	0.401616	1275524	0.154807
TRPO1230	TRPO1230	3405514	34.1	3393327	99.6421	1754406	51.5166	1718000	50.4476	7486744	0.908647	4351735	0.528159	1968554	0.238918
TRPO1270	TRPO1270-C8D4MACXX-L2	1943630	34.1	1936671	99.642	1205377	62.0168	1176628	60.5377	5346524	0.648894	2845419	0.345341	998751	0.121216
TRPO1280	TRPO1280	2283918	34.6	2266238	99.2259	1483633	64.96	1453676	63.6483	6757408	0.820129	3872891	0.470043	1694719	0.205684
TRPO1320	TRPO1320-C8F2MACXX-L6	2067084	34.2	2046092	98.9845	1239060	59.9424	1213400	58.701	5716912	0.693847	3259033	0.395541	1340453	0.162687
TRPO1350	TRPO1350	3149162	34.3	3117728	99.0018	1892881	60.1075	1854347	58.8838	7615070	0.924222	4631817	0.562152	2367579	0.287347
TRPO1370	TRPO1370	4216904	34.2	4203907	99.6918	2629481	62.3557	2568218	60.9029	9388855	1.1395	5815545	0.705818	3053145	0.370552
TRPO1390	TRPO1390	3153934	34.3	3141394	99.6024	1881355	59.6511	1842499	58.4191	7983303	0.968913	4774829	0.579509	2345247	0.284637
TRPO1400	TRPO1400	2149522	34.5	2141945	99.6475	1343464	62.5006	1314605	61.158	6125904	0.743485	3374956	0.40961	1316827	0.15982
TRPO1410	TRPO1410	2794764	34.3	2781048	99.5092	1593918	57.0323	1556651	55.6988	6795175	0.824713	3889194	0.472022	1594557	0.193527
TRPO1420	TRPO1420	2377342	34.4	2369053	99.6513	1460887	61.4504	1426265	59.9941	6417926	0.778927	3552499	0.431158	1413485	0.171551
TRPO1430	TRPO1430-C8F2MACXX-L6	2197066	34.1	2176077	99.0447	1209505	55.0509	1182040	53.8008	5618248	0.681873	3079897	0.373799	1197233	0.145305
TRPO1440	TRPO1440	2700812	34.6	2693849	99.7422	1816253	67.2484	1779131	65.8739	7649454	0.928395	4540851	0.551112	2142770	0.260063
TRPO1450	TRPO1450	2829550	34.2	2820321	99.6738	1635576	57.8034	1598661	56.4988	6811295	0.82667	3896544	0.472914	1722661	0.209075
TRPO1460	TRPO1460	2722736	33.9	2714524	99.6984	1543335	56.6832	1512619	55.5551	6793222	0.824476	3926913	0.476599	1680334	0.203938
TRPO1470	TRPO1470	3450536	33.9	3332405	96.5764	1745058	50.5735	1704290	49.392	7155812	0.868483	4104906	0.498202	1840455	0.223371
TRPO1480	TRPO1480	2111720	33.9	2105135	99.6882	1103479	52.255	1079356	51.1126	5308474	0.644276	2777368	0.337082	953074	0.115672
TRPO1490	TRPO1490	2625726	33.9	2541992	96.811	1243128	47.3442	1218560	46.4085	5730243	0.695465	3128643	0.379715	1208812	0.14671
TRPO1510	TRPO1510	3124614	33.8	3108176	99.4739	1520510	48.6623	1490905	47.7149	6821203	0.827872	3931014	0.477097	1632017	0.198074
TRPO1520	TRPO1520	1567216	34.2	1562012	99.6679	932269	59.4857	914717	58.3657	4754157	0.577	2444842	0.296724	787593	0.0955882
TRPO1530	TRPO1530	3235218	33.9	3226875	99.7421	1733644	53.5866	1702068	52.6106	7661778	0.929891	4418915	0.536313	1901176	0.230741
TRPO1550	TRPO1550	2499232	33.8	2476369	99.0852	1269869	50.8104	1245948	49.8532	6105665	0.741029	3333148	0.404536	1237493	0.150191
TRPO1590	TRPO1590	3742426	34	3724885	99.5313	1981378	52.9437	1943976	51.9443	7831937	0.950542	4836260	0.586965	2488284	0.301997
TRPO1610	TRPO1610-C8F2MACXX-L6	1165156	34.4	1131249	97.0899	750983	64.4534	735204	63.0992	3970059	0.481836	2038225	0.247374	627056	0.0761042
TRPO1620	TRPO1620	1794626	33.9	1783593	99.3852	926918	51.6496	908000	50.5955	4564694	0.554005	2407647	0.29221	856049	0.103896
TRPO1630	TRPO1630	1852332	34.4	1843577	99.5274	1154984	62.353	1133225	61.1783	5932636	0.720029	3158745	0.383369	1140708	0.138445
TRPO1650	TRPO1650	2723444	34	2710702	99.5321	1611472	59.1704	1579319	57.9898	6976534	0.846724	4036713	0.489926	1783426	0.21645
TRPO1690	TRPO1690	2277304	34.1	2266123	99.509	1274205	55.9523	1248883	54.8404	5949279	0.722049	3356437	0.407362	1390483	0.168759
TRPO1720	TRPO1720	1702114	33.5	1687217	99.1248	680001	39.9504	665143	39.0775	3382547	0.410531	1346414	0.163411	386647	0.0469264
TRPO1730	TRPO1730	2219246	34.2	2208826	99.5305	1243732	56.043	1221143	55.0251	5934954	0.72031	3308167	0.401504	1310176	0.159013
TRPO1750	TRPO1750	1173366	33.9	1169516	99.6719	605932	51.6405	593699	50.5979	3336179	0.404904	1350847	0.163949	331571	0.0402419
TRPO1760	TRPO1760	3378644	34	3342493	98.93	1882720	55.7241	1848472	54.7105	7849909	0.952724	4746939	0.576124	2281978	0.276958
TRPO1790	TRPO1790	1942630	33.9	1938010	99.7622	1019103	52.46	1001236	51.5402	5195394	0.630552	2677949	0.325016	835332	0.101382
TRPO1920	TRPO1920	3139534	34.2	3121122	99.4135	1822306	58.0438	1790073	57.0172	7579401	0.919893	4559427	0.553366	2215640	0.268907
TRPO1930	TRPO1930	1779344	34.3	1744735	98.055	1102657	61.9699	1079178	60.6503	5291853	0.642259	2932073	0.355858	1123077	0.136305
TRPO1940	TRPO1940	1658830	33.9	1648609	99.3838	798883	48.1594	782085	47.1468	4097524	0.497306	2046052	0.248324	657753	0.0798298
TRPO1950	TRPO1950	2382256	34.2	2375297	99.7079	1403232	58.9035	1375256	57.7291	6464720	0.784607	3663533	0.444634	1528330	0.18549
TRPO1970	TRPO1970	2510014	33.9	2497974	99.5203	1467634	58.4711	1440347	57.384	7041480	0.854607	4010424	0.486735	1661359	0.201635
TRPO1980	TRPO1980	1873962	34.2	1864879	99.5153	1121000	59.8198	1099674	58.6818	5647231	0.68539	3094446	0.375565	1149546	0.139517
TRPO1990	TRPO1990	1189768	34	1185002	99.5994	678648	57.0404	666039	55.9806	3778174	0.458547	1641960	0.199281	387392	0.0470168
TRPO2000	TRPO2000	2045304	33.9	2039236	99.7033	1019713	49.8563	1000181	48.9013	5046827	0.612521	2547013	0.309125	796825	0.0967086
TRPO2010	TRPO2010	2122318	34.2	2116428	99.7225	1302979	61.3941	1279296	60.2782	6399309	0.776668	3605575	0.437599	1378427	0.167296
TRPO2020	TRPO2020	1009372	33.9	1006249	99.6906	544089	53.9037	533849	52.8892	2947306	0.357707	1077035	0.130717	266423	0.0323351
TRPO2050	TRPO2050	2574486	33.7	2563069	99.5565	1291575	50.1683	1266358	49.1888	6293717	0.763852	3414791	0.414445	1225347	0.148717
TRPO2060	TRPO2060	1860758	33.9	1856219	99.7561	970326	52.1468	951600	51.1404	5029825	0.610457	2443539	0.296566	700439	0.0850105
TRPO2080	TRPO2080	2674398	33.9	2661937	99.5341	1368956	51.1874	1342622	50.2028	6287748	0.763128	3544373	0.430172	1409183	0.171029
TRPO2090	TRPO2090	2928160	34.3	2918165	99.6587	1819733	62.146	1784897	60.9563	7744936	0.939983	4666069	0.566309	2323819	0.282036
TRPO2120	TRPO2120	3805222	33.7	3774509	99.1929	1978338	51.9901	1939961	50.9815	8231660	0.999056	4943199	0.599944	2403612	0.29172
TRPO2130	TRPO2130	2220780	34.3	2213511	99.6727	1430091	64.3959	1400683	63.0717	6668870	0.809384	3875883	0.470406	1750032	0.212397
TRPO2140	TRPO2140	2086552	34	2080065	99.6891	1144591	54.8556	1120732	53.7122	5614680	0.681439	2961154	0.359388	1051860	0.127662
TRPO2160	TRPO2160	2634504	34.1	2613079	99.1868	1434113	54.4358	1406739	53.3967	6519043	0.7912	3774874	0.458147	1683558	0.204329
TRPO2170	TRPO2170	2455150	34.3	2442735	99.4943	1552033	63.2154	1523242	62.0427	7212847	0.875405	4218748	0.512019	1866673	0.226553
TRPO2190	TRPO2190	1562546	34	1554766	99.5021	838710	53.6759	822343	52.6284	4363136	0.529543	2124290	0.25782	613989	0.0745183
TRPO2200	TRPO2200	4131760	33.9	4118448	99.6778	2329655	56.3841	2284695	55.2959	9317971	1.1309	5744485	0.697194	2970325	0.360501
TRPO2210	TRPO2210	2433788	33.9	2415393	99.2442	1277277	52.481	1251406	51.418	6071812	0.73692	3289783	0.399273	1210975	0.146973
TRPO2220	TRPO2220	3240620	34	3233321	99.7748	1677055	51.7511	1646084	50.7953	7152142	0.868037	4227577	0.51309	1934820	0.234824
TRPO2230	TRPO2230	1715796	34	1711210	99.7327	902040	52.5727	882754	51.4487	4110617	0.498895	2107555	0.255789	747094	0.0906729
TRPO2240	TRPO2240	2121772	34.1	2115734	99.7154	1239649	58.4252	1213968	57.2148	5839636	0.708742	3340520	0.40543	1470293	0.178446
TRPO2260	TRPO2260	2252324	34.1	2246347	99.7346	1261846	56.0242	1234572	54.8133	5964460	0.723891	3285211	0.398718	1300912	0.157888
TRPO2270	TRPO2270	3186008	33.5	2258054	70.8741	1252291	39.306	1225626	38.469	5988545	0.726815	3254781	0.395025	1180898	0.143323
TRPO2280	TRPO2280	2207310	34	2194409	99.4155	1220159	55.2781	1188865	53.8604	5411212	0.656745	2770803	0.336285	949578	0.115248
TRPO2290	TRPO2290	1692804	34	1639198	96.8333	973417	57.5032	950059	56.1234	4860089	0.589857	2282413	0.277011	669133	0.081211
TRPO2300	TRPO2300	1931500	34.2	1925297	99.6789	1116801	57.8204	1090627	56.4653	5273168	0.639991	2605984	0.316282	810379	0.0983536
TRPO2310	TRPO2310	2248140	33.9	2240423	99.6567	1134562	50.4667	1108082	49.2888	5306993	0.644096	2537226	0.307937	719500	0.0873239
TRPO2320	TRPO2320	1205210	33.9	1158222	96.1013	614251	50.9663	600172	49.7981	3041067	0.369087	1162648	0.141108	282256	0.0342567
TRPO2330	TRPO2330	3367584	33.8	3356819	99.6803	1792014	53.2136	1750578	51.9832	7579341	0.919885	4349679	0.52791	1820913	0.221
TRPO2340	TRPO2340	1736292	33.9	1727005	99.4651	904258	52.0798	883833	50.9035	4527311	0.549468	2015932	0.244669	540835	0.0656398
TRPO2350	TRPO2350	1962118	34	1951621	99.465	1002816	51.1089	979942	49.9431	4883902	0.592747	2488777	0.302057	823650	0.0999643
TRPO2360	TRPO2360	1500884	34	1495046	99.611	856631	57.0751	838124	55.842	4262509	0.51733	2168961	0.263241	688557	0.0835684
TRPO2370	TRPO2370	2719246	34.2	2704070	99.4419	1636797	60.193	1599614	58.8256	6958681	0.844557	4040756	0.490416	1837460	0.223008
TRPO2380	TRPO2380	3055588	33.8	2978226	97.4682	1612256	52.7642	1576431	51.5917	6839935	0.830146	3812142	0.46267	1564088	0.189829
TRPO2390	TRPO2390	2562386	33.9	2398673	93.6109	1249211	48.7519	1220631	47.6365	5755969	0.698587	3039307	0.368873	1118963	0.135806
TRPO2400	TRPO2400	1567104	34	1479697	94.4224	835047	53.286	816172	52.0815	4204830	0.51033	1902683	0.230924	512400	0.0621887
TRPO2410	TRPO2410	1836066	34.1	1822797	99.2773	1010929	55.0595	989233	53.8779	4953370	0.601178	2488161	0.301982	782757	0.0950012
TRPO2420	TRPO2420	2233344	34	2221330	99.4621	1199374	53.7031	1173799	52.5579	5582845	0.677576	2912190	0.353445	956544	0.116093
TRPO2430	TRPO2430	1488264	33.9	1482715	99.6271	775773	52.126	757324	50.8864	3761978	0.456582	1602478	0.194489	416123	0.0505038
TRPO2440	TRPO2440	3574836	34	3560315	99.5938	2038141	57.0136	1994211	55.7847	8382884	1.01741	4914059	0.596407	2261955	0.274528
TRPO2450	TRPO2450	2076148	33.9	2069645	99.6868	1024824	49.3618	1002607	48.2917	5006335	0.607606	2331211	0.282933	654700	0.0794593
TRPO2460	TRPO2460	2130664	34.1	2121936	99.5904	1187795	55.7476	1164397	54.6495	5708284	0.6928	2924531	0.354943	978464	0.118754
TRPO2470	TRPO2470	1759956	34.1	1748381	99.3423	965670	54.869	942998	53.5808	4697035	0.570067	2318985	0.281449	724962	0.0879868
TRPO2480	TRPO2480	1500392	34	1495983	99.7061	835530	55.6874	814422	54.2806	4071617	0.494162	1924235	0.23354	565982	0.0686918
TRPO2490	TRPO2490	4480634	34.1	4464789	99.6464	2418514	53.977	2362023	52.7163	8911382	1.08155	5385413	0.653614	2749990	0.333759
TRPO2520	TRPO2520	4432156	33.8	4410047	99.5012	2438753	55.0241	2385108	53.8137	9120094	1.10688	5561750	0.675016	2908592	0.353008
TRPO2530	TRPO2530	3927848	33.9	3903369	99.3768	1964602	50.0173	1919835	48.8775	7645752	0.927946	4498705	0.545996	2166786	0.262977
TRPO2540	TRPO2540	2798790	34.1	2785924	99.5403	1615869	57.7346	1575601	56.2958	6509945	0.790096	3618269	0.43914	1552616	0.188437
TRPO2550	TRPO2550	3083110	33.8	3074125	99.7086	1437139	46.6133	1403902	45.5353	6202245	0.752751	3216483	0.390376	1167149	0.141654
TRPO2570	TRPO2570	2176254	33.5	2162685	99.3765	908391	41.741	882064	40.5313	4280776	0.519547	2011585	0.244141	621735	0.0754584
TRPO2580	TRPO2580	4076930	33.9	4063580	99.6725	2121628	52.0398	2074811	50.8915	8194450	0.99454	4911628	0.596112	2405221	0.291916
TRPO2590	TRPO2590	5449354	34.1	5415826	99.3847	3361027	61.6775	3286749	60.3145	10899387	1.32283	6935689	0.841767	3974873	0.48242
TRPO2600	TRPO2600	3506616	34.3	3493741	99.6328	2203949	62.8512	2157487	61.5262	8383052	1.01743	5056837	0.613735	2606546	0.31635
TRPO2610	TRPO2610	3410442	34	3386299	99.2921	1706237	50.0298	1664047	48.7927	6802491	0.825601	3840384	0.466098	1677646	0.203612
TRPO2620	TRPO2620	1129604	34	1126118	99.6914	625553	55.3781	610520	54.0473	3158824	0.383378	1340033	0.162636	360624	0.043768
TRPO2670	TRPO2670	1651070	34.1	1644870	99.6245	870968	52.7517	848257	51.3762	4030183	0.489133	1606005	0.194917	444327	0.0539268
TRPO2680	TRPO2680	3357458	33.3	3332948	99.27	1866204	55.5838	1823933	54.3248	6947484	0.843199	4330581	0.525592	2081893	0.252674
TRPO2690	TRPO2690	2844542	33.6	2834208	99.6367	1373096	48.2713	1342274	47.1877	6215540	0.754364	3337186	0.405026	1270079	0.154146
TRPO2700	TRPO2700	2828660	33.9	2805846	99.1935	1348963	47.6891	1316376	46.5371	5892368	0.715142	3067545	0.3723	1087749	0.132017
TRPO2710	TRPO2710	1487448	34	1470212	98.8412	838029	56.3401	819062	55.0649	4122569	0.500346	1883188	0.228558	516060	0.0626329
TRPO2720	TRPO2720	2056452	34.1	2050678	99.7192	1094247	53.2104	1068860	51.9759	5181484	0.628864	2543160	0.308657	803897	0.0975669
TRPO2730	TRPO2730	2075172	34.2	2068898	99.6977	1181706	56.945	1157046	55.7566	5587526	0.678144	2935868	0.356319	952743	0.115632
TRPO2740	TRPO2740	1292692	33.8	1284463	99.3634	728301	56.3399	712391	55.1091	3619152	0.439247	1589510	0.192915	387669	0.0470504
TRTH0010	TRTH0010	1726700	34.4	1722099	99.7335	1032046	59.7699	1006076	58.2658	5099673	0.618934	2647738	0.321349	885908	0.10752
TRTH0020	TRTH0020	3152938	34.7	3146049	99.7815	2117319	67.1538	2061857	65.3948	7910075	0.960026	4667639	0.5665	2249723	0.273043
TRTH0030	TRTH0030-C8F2FACXX-L4	3765542	34.4	3756714	99.7656	2465854	65.4847	2406447	63.9071	8622302	1.04647	5276675	0.640417	2733353	0.33174
TRTH0030	TRTH0030-C8F2MACXX-L3	3249448	34.4	3242469	99.7852	1955651	60.1841	1906491	58.6712	7821821	0.949315	4862219	0.590115	2281775	0.276933
TRTH0110	TRTH0110	5178390	33.8	5164516	99.7321	3024908	58.4141	2954805	57.0603	9961285	1.20898	6682694	0.811062	3854245	0.46778
TRTH0120	TRTH0120	1787774	32.5	1774023	99.2308	944883	52.8525	929749	52.006	4973440	0.603614	2528762	0.306909	784045	0.0951576
TRTH0130	TRTH0130	1602792	33.2	1577600	98.4282	1041445	64.9769	1026037	64.0156	5470789	0.663976	2983543	0.362105	1094438	0.132829
TRTH0140	TRTH0140	2514102	31.6	2307253	91.7724	1316287	52.3561	1293331	51.4431	6252941	0.758904	3638898	0.441644	1467900	0.178155
TRTH0160	TRTH0160	2087184	31.8	1982356	94.9775	1209756	57.9612	1187762	56.9074	5774580	0.700846	3391906	0.411667	1477289	0.179295
TRTH0170	TRTH0170	1512352	33.1	1507055	99.6498	952284	62.9671	936940	61.9525	4663042	0.565942	2570120	0.311929	948200	0.115081
TRTH0180	TRTH0180	1365424	31.7	1356634	99.3562	814356	59.6413	799486	58.5522	4281091	0.519585	2278518	0.276538	743935	0.0902895
TRTH0190	TRTH0190	2569004	32	2519859	98.087	1635624	63.6676	1610043	62.6719	7080778	0.859376	4377699	0.53131	2176381	0.264142
TRTH0200	TRTH0200	1921862	31.6	1913651	99.5728	1161920	60.458	1143805	59.5155	5935548	0.720382	3301969	0.400752	1214011	0.147341
TRTH0210	TRTH0210	2451206	31.8	2359434	96.256	1433234	58.4706	1408761	57.4722	6326687	0.767854	3771441	0.45773	1688341	0.20491
TRTH0220	TRTH0220	1803444	31.8	1755124	97.3207	1099446	60.9637	1080707	59.9246	5494977	0.666911	3050330	0.370211	1089650	0.132248
TRTH0230	TRTH0230	1945088	31.8	1935546	99.5094	1041695	53.5552	1024585	52.6755	5346475	0.648888	2855503	0.346565	985848	0.11965
TRTH0240	TRTH0240	1107840	32.6	1102754	99.5409	600242	54.1813	589588	53.2196	3333506	0.404579	1529537	0.185636	385569	0.0467955
TRTH0250	TRTH0250	2024974	32.8	2010690	99.2946	1175876	58.0687	1158334	57.2024	6050724	0.734361	3368933	0.408879	1264577	0.153479
TRTH0260	TRTH0260	1995814	33.5	1989652	99.6913	1162764	58.2601	1134995	56.8688	5413665	0.657043	2975939	0.361182	982975	0.119301
TRTH0280	TRTH0280	1593756	31.8	1580381	99.1608	972485	61.0184	955969	59.9821	5303239	0.643641	2778025	0.337162	823094	0.0998968
TRTH0290	TRTH0290	3039314	33.8	3030657	99.7152	1693477	55.7191	1649297	54.2654	7053995	0.856125	4198828	0.509601	1848112	0.224301
TRTH0300	TRTH0300	3422614	33.2	3411198	99.6665	1871273	54.6738	1827847	53.405	8016299	0.972918	4689632	0.569169	2004252	0.243251
TRTH0310	TRTH0310	1241734	33.6	1230057	99.0596	580903	46.7816	566921	45.6556	2758005	0.334732	1091819	0.132511	326159	0.0395851
TRTH0320	TRTH0320	2807384	33.8	2801253	99.7816	1497815	53.3527	1439642	51.2806	4366531	0.529955	2686865	0.326098	1444192	0.175278
TRTH0340	TRTH0340	887822	31.6	878991	99.0053	515908	58.1094	506598	57.0608	3074038	0.373088	1164703	0.141357	323041	0.0392067
TRTH0350	TRTH0350	4198664	31.2	3642272	86.7484	2146107	51.114	2112411	50.3115	8161821	0.99058	5263854	0.638861	2925264	0.355032
TRTH0370	TRTH0370	1788044	32.8	1780734	99.5912	1053884	58.9406	1037501	58.0244	5370112	0.651757	2914824	0.353765	1011889	0.12281
TRTH0380	TRTH0380	2035866	31.6	1766709	86.7792	1111755	54.6085	1091972	53.6367	5592055	0.678694	3087681	0.374744	1064634	0.129212
TRTH0390	TRTH0390-C8D4MACXX-L2	4446744	33.8	4431907	99.6663	2532417	56.9499	2469780	55.5413	9497560	1.15269	5946266	0.721683	3089458	0.37496
TRTH0400	TRTH0400	2531058	31.4	2489745	98.3678	1345597	53.1634	1320273	52.1629	6072957	0.737059	3539586	0.429591	1520610	0.184553
TRTH0420	TRTH0420	3694308	34.3	3685148	99.7521	2076884	56.2185	2021906	54.7303	7532972	0.914258	4660068	0.565581	2221023	0.26956
TRTH0440	TRTH0440	1591254	31.5	1548922	97.3397	899623	56.5355	884709	55.5982	4684473	0.568543	2546321	0.309041	873553	0.106021
TRTH0460	TRTH0460-C8D4MACXX-L2	4653582	33.6	4642864	99.7697	2441292	52.4605	2371186	50.954	8226398	0.998417	5276837	0.640436	2783850	0.337869
TRTH0470	TRTH0470	1856206	32.3	1849140	99.6193	1011606	54.4986	996846	53.7034	5393078	0.654544	2823003	0.342621	902869	0.109579
TRTH0480	TRTH0480	2630364	32.5	2621044	99.6457	1372600	52.1829	1349949	51.3218	6312776	0.766166	3559892	0.432055	1450143	0.176
TRTH0490	TRTH0490	1442690	32.8	1429612	99.0935	818774	56.7533	805627	55.842	4180997	0.507437	2131056	0.258641	664068	0.0805963
TRTH0500	TRTH0500	1395626	33.3	1388828	99.5129	861005	61.6931	841344	60.2843	4519282	0.548494	2144250	0.260242	569948	0.0691731
TRTH0510	TRTH0510	1121072	32.4	1117465	99.6783	596212	53.1823	586327	52.3006	3391224	0.411584	1403874	0.170385	372418	0.0451994
TRTH0520	TRTH0520	3459268	34.4	3448611	99.6919	2104859	60.8469	2058754	59.5142	8629260	1.04731	5315007	0.645069	2646475	0.321196
TRTH0530	TRTH0530	3602520	33.2	3589845	99.6482	2066340	57.3582	2021389	56.1104	8010550	0.97222	4990413	0.605674	2445090	0.296754
TRTH0540	TRTH0540	1295098	33.5	1290938	99.6788	941766	72.7177	926702	71.5546	4743428	0.575698	2592224	0.314612	912401	0.110736
TRTH0550	TRTH0550	2110996	32.1	2097486	99.36	1298816	61.5262	1276078	60.4491	6100113	0.740355	3568016	0.433041	1464018	0.177684
TRTH0560	TRTH0560	1207518	33.1	1192230	98.7339	791128	65.5169	778514	64.4722	4385576	0.532266	2135473	0.259177	558801	0.0678203
TRTH0580	TRTH0580	2860956	31.3	2421628	84.644	1348533	47.1357	1326047	46.3498	6317169	0.766699	3646584	0.442577	1466652	0.178004
TRTH0590	TRTH0590	769682	33.1	766333	99.5649	539586	70.1051	531674	69.0771	3179404	0.385876	1292741	0.156897	256948	0.0311851
TRTH0600	TRTH0600	1997244	31.8	1777655	89.0054	1064178	53.2823	1045411	52.3427	5336039	0.647622	2874699	0.348895	993348	0.12056
TRTH0610	TRTH0610	1063734	31.6	986064	92.6984	567281	53.3292	557620	52.421	3180488	0.386008	1279566	0.155298	292019	0.0354416
TRTH0620	TRTH0620	2803092	32.4	2789993	99.5327	1575429	56.2033	1552287	55.3777	7122512	0.864441	4211421	0.511129	1878098	0.22794
TRTH0630	TRTH0630	1326984	32.1	1305086	98.3498	735094	55.3958	722101	54.4167	3998395	0.485275	1825738	0.221585	460383	0.0558755
TRTH0640	TRTH0640	1409004	31.6	1399922	99.3554	733678	52.0707	720766	51.1543	4027350	0.488789	1692466	0.20541	427886	0.0519314
TRTH0660	TRTH0660	1917210	31.9	1910092	99.6287	1223484	63.8159	1203944	62.7967	6107303	0.741228	3490418	0.423623	1344090	0.163129
TRTH0670	TRTH0670	877626	31.8	872899	99.4614	514415	58.6144	505309	57.5768	2994965	0.363491	1073093	0.130239	281022	0.0341069
TRTH0680	TRTH0680	2022702	32.5	2015410	99.6395	1104339	54.5972	1086353	53.708	5688318	0.690377	3012846	0.365661	1031487	0.125189
TRTH0690	TRTH0690	1826824	31.7	1819497	99.5989	991033	54.249	974942	53.3681	5268921	0.639476	2670715	0.324138	781413	0.0948381
TRTH0700	TRTH0700	1467914	31.6	1460557	99.4988	794157	54.1011	779113	53.0762	4309467	0.523029	2065527	0.250688	608631	0.073868
TRTH0710	TRTH0710	1141930	31.4	1111940	97.3737	586084	51.324	574371	50.2983	3203529	0.388804	1328929	0.161289	339005	0.0411442
TRTH0720	TRTH0720	3486028	31.7	3455015	99.1104	1906173	54.6804	1872742	53.7214	7852159	0.952997	4823445	0.585409	2419884	0.293695
TRTH0750	TRTH0750	2530802	33.1	2522261	99.6625	1367079	54.0176	1333451	52.6889	6394225	0.776051	3445916	0.418222	1148451	0.139385
TRTH0760	TRTH0760	3569398	33.4	3556421	99.6364	2081790	58.3233	2036535	57.0554	8353128	1.0138	5210756	0.632416	2545010	0.308881
TRTH0770	TRTH0770	1367958	31.7	1362393	99.5932	767090	56.0756	753542	55.0852	4207704	0.510678	2019580	0.245111	558948	0.0678381
TRTH0790	TRTH0790	1737382	31.9	1730668	99.6136	923027	53.1275	907218	52.2175	4729294	0.573982	2418226	0.293494	756566	0.0918225
TRTH0800	TRTH0800	2677768	34.1	2671613	99.7701	1375179	51.3554	1342923	50.1508	6269560	0.760921	3384141	0.410725	1262049	0.153172
TRTH0810	TRTH0810	1841066	31.3	1831422	99.4762	895339	48.6316	879465	47.7693	4607931	0.559253	2234838	0.271237	620131	0.0752637
TRTH0820	TRTH0820	765892	31.9	757041	98.8444	463039	60.4575	454687	59.367	2651998	0.321866	939855	0.114068	195682	0.0237494
TRTH0830	TRTH0830	2099474	31.6	2088832	99.4931	1200064	57.1602	1178656	56.1405	5683742	0.689821	3317889	0.402684	1389621	0.168655
TRTH0840	TRTH0840	1860838	32.8	1854817	99.6764	1142840	61.4153	1124657	60.4382	5724658	0.694787	3164460	0.384062	1173074	0.142373
TRTH0860	TRTH0860	1745418	32.1	1733380	99.3103	1112098	63.7153	1091719	62.5477	5511102	0.668868	3257125	0.395309	1404989	0.17052
TRTH0900	TRTH0900	1901128	32.2	1890946	99.4644	872465	45.892	857235	45.0909	4312748	0.523427	2114199	0.256595	662870	0.0804509
TRTH0910	TRTH0910	957644	32.5	953129	99.5285	526845	55.0147	516897	53.9759	2980466	0.361732	1288753	0.156413	341050	0.0413924
TRTH0920	TRTH0920	3185592	34.2	3178546	99.7788	1686742	52.9491	1647669	51.7225	7146079	0.867301	4163422	0.505304	1809675	0.219636
TRTH0930	TRTH0930	2444998	32.6	2431505	99.4481	1261572	51.5981	1240677	50.7435	5855991	0.710727	3277016	0.397723	1287610	0.156274
TRTH0940	TRTH0940	2494328	32.2	2482399	99.5218	1277667	51.2229	1257272	50.4052	6002222	0.728474	3423522	0.415504	1359477	0.164996
TRTH0950	TRTH0950	2772844	32.5	2758592	99.486	1456176	52.5156	1433403	51.6943	6456556	0.783616	3790187	0.460005	1690074	0.20512
TRTH0960	TRTH0960	2887614	33.1	2877180	99.6387	1846368	63.941	1819454	63.0089	7769335	0.942944	4767688	0.578642	2435575	0.2956
TRTH0990	TRTH0990	1682766	32.4	1675862	99.5897	882777	52.4599	868872	51.6336	4598698	0.558132	2330767	0.282879	742863	0.0901594
TRTH1010	TRTH1010	2586926	32.4	2572575	99.4452	1440648	55.6896	1419012	54.8532	6498719	0.788733	3873985	0.470176	1717764	0.208481
TRTH1020	TRTH1020	2450136	33.5	2442091	99.6717	1484360	60.5828	1444825	58.9692	6321371	0.767209	3604134	0.437425	1401509	0.170098
TRTH1050	TRTH1050	2764022	33.9	2751661	99.5528	1447939	52.3852	1419289	51.3487	6965698	0.845409	3777689	0.458489	1385153	0.168113
TRTH1060	TRTH1060	3104030	33.3	3095304	99.7189	1837804	59.207	1791786	57.7245	7092632	0.860815	4350056	0.527955	2069142	0.251127
TRTH1080	TRTH1080	1495574	32.6	1489150	99.5705	769366	51.4429	757559	50.6534	4207817	0.510692	1886726	0.228987	457613	0.0555393
TRTH1090	TRTH1090	1365852	32.9	1361221	99.6609	869027	63.6253	855549	62.6385	4511854	0.547592	2495034	0.302816	914729	0.111018
TRTH1100	TRTH1100-C8D4MACXX-L3	2562636	33.5	2552209	99.5931	1490072	58.1461	1456109	56.8208	6630289	0.804701	3808508	0.462229	1549290	0.188033
TRTH1110	TRTH1110	3296670	32.9	3282940	99.5835	2014657	61.1119	1982024	60.122	7811424	0.948053	4896423	0.594266	2572840	0.312259
TRTH1120	TRTH1120	3232818	33.4	3219485	99.5876	2057210	63.6352	2012496	62.2521	8316724	1.00938	5115780	0.620889	2519605	0.305798
TRTH1150	TRTH1150	1539292	32.8	1524033	99.0087	953483	61.943	937600	60.9111	4830847	0.586308	2578558	0.312953	892746	0.10835
TRTH1160	TRTH1160	2079754	33.1	2057986	98.9533	1275712	61.3396	1254914	60.3395	6128291	0.743775	3536570	0.429225	1522517	0.184784
TRTH1170	TRTH1170	4659396	34.1	4650005	99.7985	2703290	58.018	2638167	56.6204	9484691	1.15113	6179046	0.749935	3309092	0.401616
TRTH1190	TRTH1190	3764926	34.2	3756711	99.7818	2130274	56.5821	2081978	55.2993	8486254	1.02996	5211107	0.632459	2510225	0.30466
TRTH1200	TRTH1200	2590040	32.7	2578686	99.5616	1548920	59.8029	1523859	58.8353	7106420	0.862488	4224131	0.512672	1940503	0.235514
TRTH1210	TRTH1210	1578474	32.9	1563976	99.0815	967331	61.2827	952294	60.33	5205665	0.631798	2711184	0.32905	868365	0.105391
TRTH1220	TRTH1220	1650104	33	1579350	95.7121	959828	58.1677	944706	57.2513	4972764	0.603532	2719872	0.330104	997105	0.121016
TRTH1230	TRTH1230	1309340	32.9	1302267	99.4598	789688	60.3119	777595	59.3883	4432925	0.538013	2157394	0.261837	585404	0.071049
TRTH1240	TRTH1240-C8D4MACXX-L2	5214946	33.6	5198192	99.6787	3081277	59.0855	3019902	57.9086	10858848	1.31791	7063941	0.857333	3998537	0.485292
TRTH1270	TRTH1270	977864	32.5	974167	99.6219	526985	53.8914	518667	53.0408	2942987	0.357183	1144101	0.138857	302138	0.0366697
TRTH1280	TRTH1280	4431134	33	4414149	99.6167	2836468	64.0122	2786691	62.8889	9792583	1.1885	6398811	0.776607	3743654	0.454358
TRTH1290	TRTH1290	1448448	32.4	1432717	98.9139	728501	50.2953	714847	49.3526	3890266	0.472152	1780000	0.216034	518398	0.0629167
TRTH1300	TRTH1300	2706890	32.7	2696063	99.6	1603645	59.2431	1577065	58.2611	6987985	0.848114	4183952	0.507796	1982062	0.240558
TRTH1320	TRTH1320	3701800	32.2	3683479	99.5051	1960806	52.969	1928336	52.0918	7774692	0.943595	4814889	0.584371	2427612	0.294633
TRTH1330	TRTH1330	3603738	32.3	3590027	99.6195	1562812	43.3664	1536410	42.6338	6554149	0.79546	3769145	0.457452	1629008	0.197709
TRTH1350	TRTH1350-C8F2MACXX-L6	2475114	34	2466240	99.6415	1311676	52.9946	1281578	51.7785	6210032	0.753696	3456706	0.419532	1399007	0.169794
TRTH1370	TRTH1370	1471026	34.1	1468008	99.7948	742426	50.4699	723941	49.2133	3156012	0.383037	1573182	0.190933	588245	0.0713938
TRTH1400	TRTH1400	2923602	32.4	2911230	99.5768	1596789	54.6172	1572550	53.7881	6859570	0.832529	4138767	0.502312	1906621	0.231402
TRTH1410	TRTH1410	1579736	32.6	1571495	99.4783	864424	54.7195	852078	53.938	4618324	0.560514	2225486	0.270102	636119	0.0772042
TRTH1420	TRTH1420	1784292	32.9	1774071	99.4272	1129219	63.2867	1109674	62.1913	5637312	0.684186	3131090	0.380012	1182220	0.143483
TRTH1430	TRTH1430	5190630	32.5	5172970	99.6598	3123076	60.1676	3069520	59.1358	10406832	1.26305	6841366	0.830319	4077447	0.494869
TRTH1440	TRTH1440	3290150	32.7	3273762	99.5019	1840335	55.9347	1807341	54.9319	7350086	0.892061	4547656	0.551937	2414983	0.2931
TRTH1460	TRTH1460	2548778	32.6	2540846	99.6888	1340616	52.5984	1319934	51.7869	6493288	0.788074	3677858	0.446372	1464425	0.177734
TRTH1490	TRTH1490	2568308	32.7	2558689	99.6255	1583506	61.6556	1560454	60.7581	7125898	0.864852	4288118	0.520438	2020879	0.245269
TRTH1500	TRTH1500	3147276	32.7	3137219	99.6805	1804344	57.3303	1775665	56.4191	7450792	0.904284	4560565	0.553504	2281184	0.276862
TRTH1510	TRTH1510	1810240	32.6	1804439	99.6795	1048999	57.9481	1033022	57.0655	5241907	0.636197	2867453	0.348016	1024286	0.124315
TRTH1520	TRTH1520	2156390	33.3	2149659	99.6879	1430594	66.3421	1406099	65.2062	6202768	0.752814	3705229	0.449694	1734190	0.210474
TRTH1540	TRTH1540	2531616	32.5	2338169	92.3588	1261252	49.82	1241874	49.0546	6147644	0.746124	3390102	0.411448	1282130	0.155609
TRTH1560	TRTH1560	1666958	32.7	1659072	99.5269	926808	55.5988	912900	54.7644	4680720	0.568087	2516780	0.305455	878986	0.10668
TRTH1570	TRTH1570	1653222	33.2	1643852	99.4332	1101497	66.6273	1083378	65.5313	5580198	0.677254	3117524	0.378366	1093236	0.132683
TRTH1580	TRTH1580	1204012	32.9	1198972	99.5814	753080	62.5475	739497	61.4194	4110995	0.498941	1886739	0.228989	474064	0.0575359
TRTH1600	TRTH1600	4018356	32.2	4002085	99.5951	2053496	51.1029	2021080	50.2962	8012172	0.972417	5021711	0.609472	2603674	0.316001
TRTH1610	TRTH1610	1146404	32.6	1142092	99.6239	633008	55.2168	621486	54.2118	3405531	0.413321	1605604	0.194868	444231	0.0539152
TRTH1620	TRTH1620	2182336	33.1	2168744	99.3772	1333452	61.102	1311515	60.0968	6122696	0.743096	3585701	0.435187	1562811	0.189674
TRTH1630	TRTH1630	2069878	32.7	2056205	99.3394	1217544	58.822	1200591	58.003	6102301	0.740621	3446211	0.418258	1326493	0.160993
TRTH1650	TRTH1650	3329020	32.7	3318634	99.688	1865107	56.0257	1835809	55.1456	7784169	0.944745	4881103	0.592407	2531014	0.307183
TRTH1670	TRTH1670	2321138	33.1	2310418	99.5382	1544229	66.529	1519762	65.4749	6714387	0.814908	4135953	0.50197	2117993	0.257055
TRTH1680	TRTH1680	1241990	33.1	1223729	98.5297	827644	66.6385	814502	65.5804	4433666	0.538103	2409292	0.29241	840011	0.10195
TRTH1700	TRTH1700	2387544	33	2375489	99.4951	1642666	68.8015	1618650	67.7956	7258229	0.880913	4469529	0.542455	2217526	0.269136
TRTH1710	TRTH1710	1672016	32.9	1652258	98.8183	1099973	65.7872	1084198	64.8438	5821046	0.706486	3284121	0.398585	1246360	0.151268
TRTH1720	TRTH1720	3348258	33	3336366	99.6448	2172441	64.8827	2140586	63.9313	8294543	1.00669	5283312	0.641222	2943429	0.357237
TRTH1730	TRTH1730	2201986	32.7	2180627	99.03	1301356	59.0992	1282588	58.2469	5902036	0.716315	3452257	0.418992	1513338	0.18367
TRTH1740	TRTH1740	2350548	33.3	2341619	99.6201	1579127	67.1812	1554169	66.1194	6818731	0.827572	4097522	0.497306	2019642	0.245119
TRTH1750	TRTH1750	1941738	32.7	1933890	99.5958	1102798	56.7944	1086118	55.9354	5637251	0.684179	3039215	0.368862	1026714	0.12461
TRTH1760	TRTH1760	927040	33.1	923980	99.6699	631292	68.0976	620696	66.9546	3489296	0.423487	1561026	0.189458	370897	0.0450148
TRTH1770	TRTH1770	4403744	32.2	4390376	99.6964	2304190	52.3234	2269018	51.5247	8723621	1.05876	5530227	0.67119	2974844	0.361049
TRTH1780	TRTH1780	4099670	32.6	4088778	99.7343	2259416	55.1121	2224811	54.2681	8470092	1.02799	5449634	0.661408	3020924	0.366642
TRTH1790	TRTH1790	2900810	32.9	2892076	99.6989	1802730	62.1457	1775244	61.1982	7141302	0.866722	4485838	0.544435	2424279	0.294229
TRTH1800	TRTH1800	1249858	32.9	1245398	99.6432	804983	64.406	792193	63.3826	4351652	0.528149	2331856	0.283011	827000	0.100371
TRTH1810	TRTH1810	1743026	33.2	1735690	99.5791	1149036	65.9219	1131315	64.9052	5871643	0.712626	3313749	0.402181	1329065	0.161305
TRTH1820	TRTH1820	2042418	32.4	2035107	99.642	1113831	54.5349	1096241	53.6737	5459901	0.662654	2967785	0.360193	1038233	0.126008
TRTH1830	TRTH1830	2189024	32.7	2168304	99.0535	1266399	57.8522	1245408	56.8933	6082053	0.738163	3498323	0.424583	1446773	0.175591
TRTH1840	TRTH1840	1311024	32.7	1300445	99.1931	792639	60.4595	780086	59.502	4387544	0.532505	2193115	0.266173	638094	0.0774439
TRTH1860	TRTH1860	1555388	32.9	1550208	99.667	892735	57.3963	878540	56.4837	4659607	0.565525	2388497	0.289886	764910	0.0928352
TRTH1870	TRTH1870	987394	32.6	983794	99.6354	546630	55.3609	538059	54.4928	3145828	0.381801	1233121	0.149661	287881	0.0349394
TRTH1880	TRTH1880	2535432	32.4	2527899	99.7029	1401635	55.2819	1381237	54.4774	6490691	0.787759	3747422	0.454815	1549391	0.188046
TRTH1920	TRTH1920	1537250	34.2	1533702	99.7692	874875	56.9117	848996	55.2282	4005671	0.486158	1986788	0.241131	634163	0.0769668
TRTH1950	TRTH1950-C8D4MACXX-L2	3461776	33.8	3446912	99.5706	1861913	53.7849	1826278	52.7555	7717932	0.936706	4638542	0.562968	2221194	0.269581
TRTH1970	TRTH1970	3281652	32.6	3268784	99.6079	1622086	49.4289	1594735	48.5955	7390836	0.897007	4230824	0.513484	1776674	0.21563
TRTH2010	TRTH2010	4256290	32.9	4243188	99.6922	2214159	52.0209	2176506	51.1362	8803245	1.06843	5507325	0.66841	2796130	0.339359
TRTH2020	TRTH2020	1793446	33.2	1775968	99.0255	1117119	62.289	1097638	61.2027	5857753	0.710941	3176704	0.385549	1159446	0.140719
TRTH2040	TRTH2040	2773746	33	2764672	99.6729	1402135	50.5502	1377131	49.6488	6622873	0.803801	3723175	0.451872	1475950	0.179132
TRTH2050	TRTH2050	1788388	33.2	1777112	99.3695	1086536	60.755	1068152	59.7271	5901994	0.71631	3114162	0.377958	1003550	0.121798
TRTH2060	TRTH2060	1282262	32.8	1277734	99.6469	688443	53.6897	676260	52.7396	3894981	0.472724	1622456	0.196913	401004	0.0486688
TRTH2070	TRTH2070	3921638	32.7	3907425	99.6376	2007601	51.1929	1973954	50.3349	8439134	1.02424	5150195	0.625066	2396473	0.290854
TRTH2090	TRTH2090	1905518	33.3	1898921	99.6538	1199056	62.9255	1178863	61.8657	6162038	0.747871	3396178	0.412186	1239895	0.150483
TRTH2100	TRTH2100	3809792	32.9	3796639	99.6548	1953544	51.2769	1920565	50.4113	8270705	1.00379	5022768	0.609601	2353268	0.28561
TRTH2110	TRTH2110	2804376	33.2	2793386	99.6081	1649691	58.8256	1622597	57.8595	7510437	0.911523	4513860	0.547836	2134942	0.259112
TRTH2120	TRTH2120	2159724	32.7	2153172	99.6966	1050641	48.647	1032092	47.7881	5218372	0.633341	2765837	0.335683	969059	0.117612
TRTH2130	TRTH2130-C8D4MACXX-L2	3659282	33.9	3648873	99.7155	2035071	55.6139	1996793	54.5679	8515999	1.03357	5180828	0.628784	2583674	0.313574
TRTH2140	TRTH2140	3100702	32.9	3091273	99.6959	1793104	57.829	1762743	56.8498	7869369	0.955085	4798535	0.582386	2298062	0.27891
TRTH2150	TRTH2150	3912932	33.2	3900303	99.6772	2287951	58.4715	2251425	57.5381	8936073	1.08455	5697247	0.69146	3052098	0.370425
TRTH2160	TRTH2160	1765816	33.4	1758535	99.5877	1150689	65.1647	1132031	64.1081	6069465	0.736636	3328121	0.403926	1246502	0.151285
TRTH2190	TRTH2190	3339782	33.6	3326274	99.5955	2109858	63.1735	2074172	62.105	8512160	1.0331	5446250	0.660998	2837545	0.344386
TRTH2200	TRTH2200	1274622	32.8	1270618	99.6859	650130	51.0057	639036	50.1353	3644805	0.442361	1449278	0.175895	338930	0.0411351
TRTH2240	TRTH2240	4030872	32.9	4015150	99.61	2303835	57.1548	2264874	56.1882	9411405	1.14224	5984685	0.726346	3151354	0.382472
TRTH2260	TRTH2260	2844316	32.9	2836172	99.7137	1485294	52.2197	1458615	51.2817	7012497	0.851089	4011910	0.486915	1633858	0.198297
TRTH2280	TRTH2280-C8D4MACXX-L2	4833510	33.9	4816312	99.6442	2812288	58.1831	2762899	57.1613	10572556	1.28316	6839480	0.83009	3864975	0.469082
TRTH2310	TRTH2310	2445456	33.1	2435980	99.6125	1388609	56.7832	1363984	55.7763	6677249	0.810401	3798914	0.461065	1569739	0.190515
TRTH2320	TRTH2320	1925800	33.1	1917776	99.5833	1176342	61.0833	1157758	60.1183	6117621	0.74248	3321013	0.403063	1203071	0.146014
TRTH2330	TRTH2330	3646970	33.1	3636429	99.711	2107934	57.7996	2072469	56.8271	8652927	1.05018	5433784	0.659485	2774619	0.336748
TRTH2350	TRTH2350	4865776	33	4836752	99.4035	2596411	53.3607	2555223	52.5142	10061225	1.22111	6404753	0.777329	3423427	0.415493
TRTH2370	TRTH2370	2393626	33.1	2385672	99.6677	1410325	58.92	1386457	57.9229	6542227	0.794014	3776829	0.458384	1664448	0.20201
TRTH2380	TRTH2380	2430834	33.2	2417249	99.4411	1339625	55.1097	1315924	54.1347	6446621	0.78241	3625047	0.439963	1401606	0.170109
TRTH2410	TRTH2410-C7C1EACXX-L8	2238858	33	2228480	99.5365	1269854	56.7188	1246430	55.6726	6299396	0.764542	3420849	0.41518	1189360	0.14435
TRTH2410	TRTH2410-C8F2MACXX-L3	1259500	34.2	1254898	99.6346	705063	55.9796	686637	54.5166	3577068	0.43414	1670389	0.202731	496233	0.0602265
TRTH2430	TRTH2430	1452580	32.9	1446732	99.5974	819064	56.3868	804146	55.3598	4587886	0.55682	2102498	0.255175	548925	0.0666216
TRTH2440	TRTH2440	4400456	32.8	4386364	99.6798	2492640	56.645	2450525	55.688	9379940	1.13842	6080547	0.737981	3325482	0.403605
TRTH2460	TRTH2460	2340602	33.3	2333215	99.6844	1482924	63.3565	1457990	62.2912	7206863	0.874679	4263249	0.51742	1825443	0.221549
TRTH2470	TRTH2470	3764558	33.1	3753459	99.7052	2121580	56.3567	2085871	55.4081	8900240	1.0802	5516068	0.669471	2766290	0.335738
TRTH2490	TRTH2490	3219416	33.1	3210294	99.7167	1850792	57.4884	1818148	56.4745	7829536	0.950251	4797619	0.582275	2367804	0.287374
TRTH2500	TRTH2500	2483080	32.7	2476411	99.7314	1271727	51.2157	1250018	50.3414	6137872	0.744938	3424966	0.415679	1364570	0.165614
TRTH2510	TRTH2510	2647744	33	2638001	99.632	1377361	52.0202	1353220	51.1084	6669668	0.809481	3725938	0.452208	1417734	0.172067
TRTH2520	TRTH2520	2795026	32.6	2786504	99.6951	1360264	48.6673	1337343	47.8472	6571972	0.797624	3589233	0.435616	1340957	0.162749
TRTH2530	TRTH2530	4314876	32.8	4302436	99.7117	2036435	47.1957	2000147	46.3547	8469627	1.02794	5147152	0.624697	2473116	0.300156
TRTH2550	TRTH2550	1952310	32.9	1945485	99.6504	1062239	54.4093	1043609	53.4551	5550431	0.673642	2854557	0.34645	975435	0.118386
TRTH2580	TRTH2580	3269624	34.2	3251047	99.4318	1894914	57.9551	1857258	56.8034	7968216	0.967082	4769572	0.578871	2215118	0.268843
TRTH2610	TRTH2610	2541240	33	2532235	99.6456	1228279	48.3338	1207161	47.5028	6037344	0.732737	3225693	0.391494	1153180	0.139959
TRTH2620	TRTH2620	1740426	33.1	1734427	99.6553	962104	55.2798	945953	54.3518	5242176	0.63623	2581637	0.313327	732002	0.0888412
TRTH2650	TRTH2650	1293184	33	1288752	99.6573	751416	58.1059	739264	57.1662	4350277	0.527982	1961151	0.23802	501584	0.060876
TRTH2670	TRTH2670	3553448	32.7	3543249	99.713	1803811	50.7623	1773751	49.9163	7895496	0.958256	4712280	0.571917	2091643	0.253857
TRTH2680	TRTH2680	1829230	33.2	1823271	99.6742	1101519	60.2176	1082675	59.1875	5877605	0.71335	3115811	0.378158	1034958	0.12561
TRTH2690	TRTH2690	3799702	32.8	3788816	99.7135	1818351	47.8551	1786569	47.0187	7915341	0.960665	4694051	0.569705	2046393	0.248366
TRTH2700	TRTH2700	2515444	33.1	2503132	99.5105	1402440	55.7532	1377357	54.756	6575194	0.798015	3774317	0.458079	1543122	0.187285
TRTH2710	TRTH2710	1682210	33.1	1667556	99.1289	1018167	60.5256	1000562	59.479	5254445	0.637719	2826504	0.343046	1005742	0.122064
TRTH2720	TRTH2720	8120654	32.8	8093019	99.6597	4142480	51.0117	4086202	50.3186	13079282	1.5874	9256670	1.12346	5650118	0.685741
TRTH2730	TRTH2730	7263778	32.8	7243545	99.7215	4184309	57.6051	4122269	56.751	12973963	1.57462	9042813	1.0975	5676762	0.688974
TRTH2740	TRTH2740-C8F2MACXX-L6	2624862	34	2600921	99.0879	1395927	53.181	1367865	52.1119	6458245	0.783821	3769935	0.457547	1666504	0.202259
TRTH2750	TRTH2750-C8F2MACXX-L6	3734356	34.1	3694063	98.921	2082904	55.7768	2042906	54.7057	8625854	1.0469	5316649	0.645268	2740051	0.332553
TRTH2790	TRTH2790-C8F2MACXX-L6	2082568	34.2	2073288	99.5544	1267594	60.8669	1241104	59.5949	6060411	0.735537	3414951	0.414464	1400346	0.169956
TRTH2810	TRTH2810	4249062	32.6	4218446	99.2795	2077245	48.8871	2045424	48.1382	9389840	1.13962	5776462	0.701075	2694214	0.32699
TRTH2830	TRTH2830	2251400	34.1	2244839	99.7086	1116906	49.6094	1092615	48.5305	5439792	0.660214	2796337	0.339384	962128	0.116771
TRTH2850	TRTH2850	9412472	32.9	9383303	99.6901	5416369	57.5446	5337646	56.7082	14082571	1.70917	10144325	1.23119	6830590	0.829011
TRTH2860	TRTH2860-C8F2MACXX-L6	1245884	34.2	1240095	99.5354	737674	59.2089	722062	57.9558	4122032	0.500281	1890386	0.229431	478264	0.0580457
TRTH2880	TRTH2880-C8F2MACXX-L6	1513964	34.2	1508291	99.6253	892703	58.9646	874428	57.7575	4766978	0.578556	2361607	0.286622	701407	0.085128
TRTH2890	TRTH2890	2498996	33.6	2489326	99.613	1709864	68.422	1682144	67.3128	7561162	0.917679	4614737	0.560079	2185929	0.265301
TRTH2900	TRTH2900	2813482	32.9	2804960	99.6971	1666919	59.2475	1640957	58.3248	7753861	0.941066	4707271	0.57131	2192547	0.266104
TRTH2920	TRTH2920	1959234	33.5	1950428	99.5505	1379059	70.3877	1352777	69.0462	5990369	0.727036	3550720	0.430942	1552715	0.188449
TRTH2930	TRTH2930	1612986	34.1	1591967	98.6969	846831	52.5008	830120	51.4648	4251850	0.516036	2098916	0.25474	665732	0.0807982
TRVA0010	TRVA0010-C8F2MACXX-L6	2564574	34.2	2554492	99.6069	1487075	57.9853	1452216	56.626	6815016	0.827121	3621803	0.439569	1361695	0.165265
TRVA0020	TRVA0020	2687004	34.6	2681181	99.7833	1685279	62.7196	1642980	61.1454	6962005	0.844961	3992237	0.484528	1760116	0.213621
TRVA0030	TRVA0030	1766296	34.4	1761322	99.7184	1132692	64.1281	1107685	62.7123	5387995	0.653927	2843419	0.345099	1043382	0.126633
TRVA0110	TRVA0110	3389654	34.7	3381204	99.7507	2382024	70.2734	2330030	68.7395	8890010	1.07896	5449665	0.661412	2891316	0.350912
TRVA0120	TRVA0120-C8F2MACXX-L6	2420718	34.3	2411526	99.6203	1506731	62.2431	1471099	60.7712	6815991	0.82724	3793981	0.460466	1545610	0.187587
TRVA0130	TRVA0130	2912466	34.5	2906475	99.7943	1832026	62.9029	1786736	61.3479	7475492	0.907282	4162405	0.505181	1819399	0.220816
TRVA0140	TRVA0140-C8F2MACXX-L6	2509956	34.2	2501032	99.6445	1491551	59.4254	1458398	58.1045	6762237	0.820716	3796116	0.460725	1585625	0.192443
TRVA0150	TRVA0150	1440372	34.4	1437321	99.7882	909375	63.1347	892445	61.9593	4652558	0.564669	2216310	0.268988	612715	0.0743637
TRVA0160	TRVA0160	2386596	34.2	2382086	99.811	1301775	54.5453	1276917	53.5037	5927971	0.719463	3302445	0.400809	1212210	0.147123
TRVA0170	TRVA0170	2249484	33.3	1736448	77.1932	1036340	46.0701	1008056	44.8128	4707675	0.571359	2376197	0.288393	651346	0.0790522
TRVA0180	TRVA0180	2268092	34.6	2263142	99.7818	1492507	65.8045	1455582	64.1765	6303830	0.76508	3492473	0.423873	1455366	0.176634
TRVA0190	TRVA0190	2906598	34.7	2899245	99.747	2059359	70.8512	2011362	69.1999	8123500	0.985929	4862418	0.590139	2425603	0.294389
TRVA0200	TRVA0200	1862130	34.4	1856716	99.7093	1242523	66.7259	1216343	65.32	5880042	0.713646	3141706	0.381301	1204082	0.146136
TRVA0210	TRVA0210	4176304	34.3	4164157	99.7091	2710667	64.9059	2647758	63.3996	9610299	1.16638	5943870	0.721392	3186611	0.386751
TRVA0220	TRVA0220	3024540	34.4	3014458	99.6667	1869521	61.8117	1828667	60.461	7616097	0.924346	4494313	0.545463	2113057	0.256456
TRVA0230	TRVA0230	3253116	34.4	3231015	99.3206	2119566	65.1549	2077081	63.849	8511644	1.03304	5210590	0.632396	2685057	0.325879
TRVA0240	TRVA0240	2499626	33.3	2235417	89.4301	1422110	56.8929	1390136	55.6138	6365403	0.772553	3713758	0.450729	1446049	0.175503
TRVA0250	TRVA0250	2206594	34.1	2200729	99.7342	1184243	53.6684	1160821	52.6069	5857856	0.710953	3080226	0.373839	1043574	0.126656
TRVA0260	TRVA0260	1988512	34.6	1982726	99.709	1389257	69.8641	1361059	68.4461	5821777	0.706574	3407348	0.413541	1593082	0.193348
TRVA0270	TRVA0270	2700146	31.6	2670415	98.8989	1609473	59.6069	1585711	58.7269	6961187	0.844862	4258220	0.516809	2036629	0.24718
TRVA0280	TRVA0280	4924744	34.6	4839824	98.2756	3069158	62.3212	2997549	60.8671	9710494	1.17854	6165013	0.748232	3469070	0.421032
TRVA0290	TRVA0290	6010016	34.4	5990473	99.6748	4074211	67.7904	3980462	66.2305	11561908	1.40324	7610203	0.923631	4503546	0.546584
TRVA0300	TRVA0300	1296076	33.2	1277055	98.5324	728482	56.2067	709508	54.7428	3537260	0.429308	1476153	0.179157	328261	0.0398402
TRVA0310	TRVA0310	2366106	34.4	2359584	99.7244	1438049	60.777	1408871	59.5439	6341638	0.769669	3728986	0.452578	1680572	0.203967
TRVA0320	TRVA0320-C8F2MACXX-L6	2669308	34.1	2659118	99.6183	1406677	52.6982	1373869	51.4691	6269850	0.760956	3348220	0.406365	1238783	0.150348
TRVA0330	TRVA0330	2366502	34.1	2361931	99.8068	1248833	52.7713	1223975	51.7209	5663135	0.68732	3232064	0.392267	1312805	0.159332
TRVA0340	TRVA0340-C8F2MACXX-L6	3258862	34.2	3245664	99.595	1875799	57.5599	1833350	56.2574	7577109	0.919615	4384141	0.532092	1975046	0.239706
TRVA0350	TRVA0350	3485720	34.8	3442619	98.7635	2405785	69.0183	2351069	67.4486	8160433	0.990411	5175979	0.628195	2914019	0.353667
TRVA0360	TRVA0360	4024774	34.8	4014409	99.7425	2840316	70.5708	2774326	68.9312	9618198	1.16734	6114959	0.742157	3467866	0.420886
TRVA0370	TRVA0370	3470206	34.4	3400535	97.9923	2261257	65.162	2205443	63.5537	8124738	0.986079	4902183	0.594966	2542625	0.308592
TRVA0380	TRVA0380	3387066	33.2	3301728	97.4805	1904720	56.2351	1864245	55.0401	7795157	0.946078	4807330	0.583453	2293480	0.278354
TRVA0390	TRVA0390-C8D4MACXX-L2	4223932	34	4211019	99.6943	2498673	59.1551	2440074	57.7678	9101666	1.10465	5532254	0.671436	2790828	0.338716
TRVA0400	TRVA0400	5378546	34	5353763	99.5392	2967867	55.1797	2904746	54.0062	9844749	1.19483	6277276	0.761857	3562499	0.432371
TRVA0410	TRVA0410	1804164	33.2	1798128	99.6654	1028109	56.9853	1009109	55.9322	5303323	0.643651	2699557	0.327638	780547	0.094733
TRVA0420	TRVA0420	5118660	34.4	5100108	99.6376	3272888	63.9403	3194869	62.4161	10147226	1.23154	6458404	0.78384	3670582	0.445489
TRVA0430	TRVA0430	1703552	34.4	1698977	99.7314	1021155	59.9427	1001937	58.8146	5187526	0.629597	2722243	0.330392	896013	0.108747
TRVA0440	TRVA0440	2839778	34.4	2831751	99.7173	1738604	61.2232	1698079	59.7962	7020285	0.852034	4175648	0.506788	2038629	0.247423
TRVA0450	TRVA0450	3093156	34.5	3086003	99.7687	2007331	64.8959	1958613	63.3209	7228643	0.877322	4299857	0.521863	2218066	0.269201
TRVA0460	TRVA0460	2640740	34.1	2635095	99.7862	1550201	58.7033	1519163	57.5279	6611306	0.802397	3836147	0.465583	1642906	0.199395
TRVA0470	TRVA0470	2736710	34.4	2731709	99.8173	1655108	60.478	1627097	59.4545	7496066	0.909779	4535805	0.550499	2180940	0.264695
TRVA0480	TRVA0480	3079424	34.6	3071194	99.7327	2037805	66.1749	1989655	64.6113	7940536	0.963723	4658196	0.565353	2259293	0.274205
TRVA0490	TRVA0490	3133286	34.3	3121390	99.6203	2033951	64.9143	1986182	63.3897	7807514	0.947578	4586211	0.556617	2199441	0.266941
TRVA0500	TRVA0500-C8F2FACXX-L4	2295730	34.4	2270047	98.8813	1315005	57.2805	1284358	55.9455	5810954	0.705261	2811061	0.341171	867499	0.105286
TRVA0510	TRVA0510-C8D4MACXX-L2	4034640	34.1	4022431	99.6974	2532885	62.7785	2478587	61.4327	9322586	1.13146	5778406	0.70131	3051113	0.370306
TRVA0520	TRVA0520-C8F2MACXX-L6	2920706	34	2908285	99.5747	1516956	51.938	1480781	50.6994	6723904	0.816063	3617614	0.439061	1353024	0.164213
TRVA0530	TRVA0530	1726172	34.4	1720184	99.6531	950381	55.0571	927620	53.7386	4511322	0.547528	1913430	0.232228	472151	0.0573038
TRVA0540	TRVA0540	3175166	33.3	3153338	99.3125	1759191	55.4047	1716332	54.0549	7032279	0.85349	4120435	0.500087	1729260	0.209876
TRVA0550	TRVA0550	1680840	34.5	1668565	99.2697	1136083	67.5902	1113199	66.2287	5608095	0.68064	3000683	0.364185	1092666	0.132614
TRVA0570	TRVA0570	2321216	34.7	2315295	99.7449	1677619	72.2733	1641185	70.7037	7154858	0.868367	4196174	0.509279	1983517	0.240734
TRVA0580	TRVA0580	1580908	34.2	1575761	99.6744	877631	55.5144	859760	54.3839	4550532	0.552287	2151914	0.261172	595406	0.0722629
TRVA0590	TRVA0590	1402402	34.3	1390330	99.1392	820559	58.511	803081	57.2647	4022289	0.488175	1922398	0.233317	526123	0.0638542
TRVA0600	TRVA0600	1764948	34.1	1760786	99.7642	908411	51.4696	890938	50.4796	4590634	0.557154	2298348	0.278945	672694	0.0816432
TRVA0610	TRVA0610	4255202	34.6	4243940	99.7353	2736727	64.3149	2670670	62.7625	9616688	1.16715	5903148	0.71645	3146125	0.381837
TRVA0620	TRVA0620	2247506	33.3	2241263	99.7222	1247883	55.523	1222386	54.3886	5658215	0.686723	3189594	0.387113	1155755	0.140271
TRVA0630	TRVA0630	2458566	34.3	2448759	99.6011	1305267	53.0906	1276081	51.9035	6217969	0.754659	3292764	0.399634	1114572	0.135273
TRVA0640	TRVA0640-C8F2MACXX-L6	4747978	33.7	4636649	97.6552	2349465	49.4835	2293393	48.3025	8409470	1.02064	5027926	0.610227	2469884	0.299764
TRVA0650	TRVA0650-C8F2MACXX-L6	2896432	33.8	2885354	99.6175	1566505	54.084	1530852	52.853	6707055	0.814018	3721477	0.451666	1490448	0.180892
TRVA0660	TRVA0660	3971256	34.6	3962504	99.7796	2640267	66.4844	2579411	64.952	8899225	1.08008	5578252	0.677018	3100866	0.376344
TRVA0670	TRVA0670-C8F2MACXX-L6	3041974	33.9	3029894	99.6029	1732582	56.9558	1694996	55.7203	7623376	0.92523	4285371	0.520105	1832231	0.222373
TRVA0700	TRVA0700	1512646	34.4	1509551	99.7954	868741	57.4319	851314	56.2798	4446672	0.539681	2183889	0.265053	607161	0.0736896
TRVA0710	TRVA0710	5623882	34.4	5611745	99.7842	3554300	63.2001	3471321	61.7246	11249048	1.36527	7221179	0.876416	4139722	0.502428
TRVA0720	TRVA0720	4402188	34.3	4392097	99.7708	2520861	57.2638	2462667	55.9419	8866278	1.07608	5423750	0.658267	2833609	0.343908
TRVA0730	TRVA0730	3907740	34.5	3898900	99.7738	2547637	65.1946	2492233	63.7768	8856437	1.07488	5478046	0.664857	2991855	0.363114
TRVA0740	TRVA0740	1836476	34.3	1832861	99.8032	1030665	56.1219	1010980	55.05	5146886	0.624665	2607162	0.316425	747535	0.0907264
TRVA0750	TRVA0750	2063804	34.1	2055501	99.5977	1080905	52.3744	1056809	51.2068	5281079	0.640951	2607456	0.31646	806880	0.097929
TRVA0770	TRVA0770-C8D4MACXX-L2	4238868	34.1	4228762	99.7616	2608677	61.5418	2548054	60.1117	9222565	1.11932	5541299	0.672533	2798946	0.339701
TRVA0780	TRVA0780-C8D4MACXX-L2	5270208	33.8	5258076	99.7698	3177446	60.2907	3102184	58.8626	9933228	1.20557	6210904	0.753802	3395130	0.412058
TRVA0800	TRVA0800	5430044	34.6	5418264	99.7831	3648939	67.1991	3569381	65.7339	11182630	1.35721	7233796	0.877947	4202019	0.509988
TRVA0810	TRVA0810-C8F2MACXX-L6	2571772	34	2561492	99.6003	1581389	61.4902	1546855	60.1474	7121971	0.864376	3985790	0.483745	1646937	0.199885
TRVA0820	TRVA0820-C8F2MACXX-L6	3597942	33.8	3584913	99.6379	1916770	53.2741	1872780	52.0514	7655527	0.929132	4492145	0.5452	2099695	0.254835
TRVA0830	TRVA0830	4599316	34.3	4586695	99.7256	2896714	62.9814	2823840	61.397	9255202	1.12328	5850950	0.710115	3255152	0.39507
TRVA0840	TRVA0840-C8D4MACXX-L2	3752078	34	3735595	99.5607	2510867	66.9194	2456786	65.478	9264278	1.12438	5622030	0.682332	2885705	0.350231
TRVA0850	TRVA0850	7167260	34.4	7151570	99.7811	4578533	63.8812	4476740	62.461	12264334	1.48849	8181129	0.992923	4975151	0.603821
TRVA0860	TRVA0860	2186724	31.8	2163327	98.93	1248834	57.1098	1227542	56.1361	5828907	0.70744	3307780	0.401457	1271533	0.154323
TRVA0870	TRVA0870	1380296	34	1374819	99.6032	762103	55.213	746131	54.0559	3867989	0.469448	1744085	0.211675	430593	0.05226
TRVA0880	TRVA0880	3531512	34.3	3522249	99.7377	2115000	59.8894	2069543	58.6022	8376513	1.01664	5116105	0.620929	2622678	0.318308
TRVA0890	TRVA0890	3948728	34.4	3939497	99.7662	2554497	64.6916	2493501	63.1469	8303248	1.00774	5270384	0.639653	2908230	0.352965
TRVA0900	TRVA0900	2291744	33.2	2206166	96.2658	1259061	54.939	1235484	53.9102	5805376	0.704584	3344575	0.405923	1311718	0.1592
TRVA0910	TRVA0910	2686542	33.6	2670712	99.4108	1613854	60.0718	1577473	58.7176	6913422	0.839065	4099847	0.497588	1836758	0.222923
TRVA0920	TRVA0920	4848542	34.7	4837342	99.769	3177382	65.5327	3098733	63.9106	10371945	1.25882	6576431	0.798165	3653418	0.443406
TRVA0930	TRVA0930	1957334	34.3	1952728	99.7647	1256032	64.1706	1232370	62.9617	6376574	0.773909	3624628	0.439912	1363396	0.165472
TRVA0940	TRVA0940	2427426	33.4	2357840	97.1333	1466589	60.4175	1432280	59.0041	6487069	0.787319	3786705	0.459583	1577250	0.191427
TRVA0950	TRVA0950-C8D4MACXX-L2	5242454	33.9	5229003	99.7434	3355019	63.9971	3278129	62.5304	11177563	1.35659	6984233	0.847659	3704291	0.44958
TRVA0960	TRVA0960-C8F2MACXX-L6	3553736	33.9	3536325	99.5101	2055572	57.8426	2006897	56.4729	8014550	0.972706	4695017	0.569822	2218769	0.269286
TRVA0970	TRVA0970-C8D4MACXX-L2	4510010	33.9	4497559	99.7239	2858240	63.3755	2795930	61.9939	9903731	1.20199	6133472	0.744404	3259729	0.395625
TRVA0980	TRVA0980-C8D4MACXX-L2	5653664	34	5638772	99.7366	3797605	67.1707	3715428	65.7172	11651753	1.41414	7491574	0.909233	4300633	0.521957
TRVA0990	TRVA0990	4620146	34.6	4609802	99.7761	2915527	63.1047	2848429	61.6524	9734327	1.18143	6120736	0.742858	3344870	0.405958
TRVA1000	TRVA1000	1711118	34.3	1707428	99.7844	1033443	60.3958	1013198	59.2126	5148671	0.624881	2624306	0.318505	801671	0.0972968
TRVA1010	TRVA1010	3598346	33.4	3490082	96.9913	1961926	54.523	1908129	53.0279	6906284	0.838198	4184091	0.507813	1989934	0.241513
TRVA1020	TRVA1020	2112734	31.2	2066676	97.82	975326	46.1642	956457	45.2711	4657466	0.565265	2395516	0.290738	783877	0.0951372
TRVA1030	TRVA1030	1836048	31.5	1797048	97.8759	985164	53.6568	966516	52.6411	4670178	0.566808	2553368	0.309896	902742	0.109564
TRVA1040	TRVA1040	1451112	33.3	1435818	98.946	842017	58.0256	820714	56.5576	4170989	0.506222	1936668	0.235048	486937	0.0590983
TRVA1050	TRVA1050	3848498	34.4	3837910	99.7249	2413495	62.7126	2349442	61.0483	8499905	1.03161	5076780	0.616156	2543730	0.308726
TRVA1060	TRVA1060	4057060	34.4	4047591	99.7666	2705754	66.6925	2645846	65.2158	9800493	1.18946	6092314	0.739409	3275061	0.397486
TRVA1070	TRVA1070	1839230	34	1835661	99.806	967487	52.6028	948571	51.5744	4782185	0.580402	2520019	0.305848	822942	0.0998784
TRVA1080	TRVA1080	4861452	34.3	4848660	99.7369	2886617	59.3777	2817917	57.9645	10012461	1.21519	6206457	0.753262	3301729	0.400722
TRVA1090	TRVA1090	4929056	34.4	4917914	99.774	2985564	60.5707	2906536	58.9674	9820347	1.19187	5989615	0.726944	3108502	0.377271
TRVA1100	TRVA1100	2569564	34.4	2563857	99.7779	1482323	57.6877	1453790	56.5773	6530754	0.792621	3810742	0.4625	1688574	0.204938
TRVA1110	TRVA1110	1719804	34.6	1715494	99.7494	1160598	67.4843	1134878	65.9888	5348858	0.649177	2810619	0.341118	995543	0.120827
TRVA1120	TRVA1120	2250452	33.6	2216758	98.5028	1318258	58.5775	1286650	57.173	5946544	0.721717	3327941	0.403904	1250613	0.151784
TRVA1130	TRVA1130	2845768	34.1	2839560	99.7819	1681166	59.076	1648777	57.9379	6835571	0.829616	4090165	0.496413	1877485	0.227866
TRVA1140	TRVA1140	1517526	34.4	1512887	99.6943	958716	63.1762	936322	61.7006	4384018	0.532077	2197905	0.266754	673884	0.0817876
TRVA1150	TRVA1150	2603706	34.4	2595630	99.6898	1544598	59.3231	1518520	58.3215	7212484	0.875361	4299223	0.521786	1929522	0.234181
TRVA1160	TRVA1160	3209864	34.3	3203139	99.7905	1848748	57.5958	1812292	56.4601	7520735	0.912773	4574453	0.55519	2227799	0.270382
TRVA1170	TRVA1170	3405110	33.8	3396196	99.7382	1745797	51.2699	1711848	50.2729	7388632	0.89674	4444562	0.539425	2000313	0.242773
TRVA1180	TRVA1180	3988784	34	3979690	99.772	1865310	46.7639	1833069	45.9556	8061953	0.978459	4832772	0.586541	2237954	0.271615
TRVA1190	TRVA1190	2676440	34	2658552	99.3316	1259292	47.051	1238220	46.2637	6166920	0.748463	3344086	0.405863	1179583	0.143163
TRVA1200	TRVA1200	2153912	34.4	2146559	99.6586	1260572	58.5248	1237371	57.4476	6133945	0.744461	3469910	0.421134	1347877	0.163588
TRVA1210	TRVA1210	2524092	34	2517946	99.7565	1256498	49.7802	1234482	48.908	6222062	0.755156	3378548	0.410046	1166793	0.141611
TRVA1220	TRVA1220	1972822	33.8	1968383	99.775	971417	49.24	954311	48.3729	5047353	0.612584	2477316	0.300666	712184	0.086436
TRVA1230	TRVA1230	3047246	34	3040190	99.7684	1649447	54.1291	1620098	53.166	7507404	0.911155	4531157	0.549935	2002055	0.242984
TRVA1240	TRVA1240	2131712	34.2	2107424	98.8606	1269433	59.5499	1247662	58.5286	6481357	0.786626	3664368	0.444735	1391976	0.168941
TRVA1250	TRVA1250	3931984	34	3918456	99.6559	2017016	51.2977	1981345	50.3905	8274415	1.00424	5160298	0.626292	2537229	0.307937
TRVA1260	TRVA1260	2266766	34.3	2261558	99.7702	1323019	58.3659	1298895	57.3017	6418637	0.779014	3679931	0.446624	1447920	0.17573
TRVA1270	TRVA1270	2569212	34.2	2562833	99.7517	1496180	58.235	1471851	57.288	6658488	0.808124	3980760	0.483135	1795887	0.217962
TRVA1280	TRVA1280	2036134	34.6	2031030	99.7493	1292248	63.4658	1264424	62.0993	6058700	0.735329	3266647	0.396465	1137441	0.138048
TRVA1290	TRVA1290	1860126	34.3	1854877	99.7178	1203967	64.725	1180589	63.4682	6096888	0.739964	3275689	0.397562	1118449	0.135743
TRVA1300	TRVA1300	2828636	33.4	2534603	89.6051	1568723	55.4586	1528310	54.0299	6652623	0.807412	3862987	0.468841	1535944	0.186414
TRVA1310	TRVA1310	1606052	34.5	1600557	99.6579	1022459	63.6629	1003658	62.4922	5628654	0.683135	2806122	0.340572	842036	0.102196
TRVA1320	TRVA1320	2274306	34.4	2269303	99.78	1442522	63.4269	1412047	62.0869	6085803	0.738618	3548243	0.430641	1529995	0.185692
TRVA1330	TRVA1330	1414352	34.5	1407814	99.5377	890956	62.9939	872530	61.6911	4720326	0.572894	2169149	0.263264	541815	0.0657587
TRVA1340	TRVA1340	1155800	34.5	1152554	99.7192	709673	61.401	696000	60.218	4016046	0.487417	1659602	0.201422	395254	0.047971
TRVA1350	TRVA1350	1062482	34.2	1060218	99.7869	622480	58.5873	610051	57.4175	3432679	0.416616	1277847	0.155089	290275	0.0352299
TRVA1360	TRVA1360	1712498	34.4	1708833	99.786	1118662	65.3234	1097443	64.0843	5871900	0.712658	2999151	0.363999	898059	0.108995
TRVA1370	TRVA1370	1485750	34.5	1482466	99.779	950746	63.991	931884	62.7215	5138380	0.623632	2429207	0.294827	658272	0.0798928
TRVA1380	TRVA1380	1996374	34.4	1988002	99.5806	1228237	61.5234	1203078	60.2632	6062369	0.735774	3269723	0.396838	1125054	0.136545
TRVA1390	TRVA1390	1603150	34.5	1599518	99.7734	1017770	63.4856	994822	62.0542	5010527	0.608115	2502399	0.30371	744003	0.0902978
TRVA1400	TRVA1400	1920866	34.4	1916685	99.7823	1197388	62.3358	1172526	61.0415	5922801	0.718835	3081175	0.373954	1082564	0.131388
TRVA1410	TRVA1410	1465478	33.2	1459278	99.5769	794938	54.2443	776803	53.0068	4210808	0.511055	1871884	0.227186	446031	0.0541337
TRVA1420	TRVA1420	1974744	34.6	1970598	99.79	1317780	66.7317	1292633	65.4583	6588380	0.799615	3532900	0.428779	1242165	0.150758
TRVA1430	TRVA1430	2277546	34.1	2272843	99.7935	1373222	60.2939	1346879	59.1373	6816649	0.827319	3616393	0.438912	1241627	0.150693
TRVA1440	TRVA1440	1816752	34.4	1811736	99.7239	1113959	61.316	1092439	60.1314	5777278	0.701174	2938837	0.356679	900563	0.109299
TRVA1450	TRVA1450	1502872	34.2	1499333	99.7645	834944	55.5566	816516	54.3304	4274889	0.518832	1817318	0.220563	440624	0.0534774
TRVA1460	TRVA1460	1070272	34.3	1067984	99.7862	615353	57.495	603401	56.3783	3358556	0.407619	1195686	0.145117	274779	0.0333492
TRVA1470	TRVA1470	1535820	34.4	1532430	99.7793	946485	61.6273	928584	60.4618	5248680	0.637019	2494861	0.302795	629831	0.076441
TRVA1480	TRVA1480	924450	34	922347	99.7725	520414	56.2944	509952	55.1627	2783543	0.337832	891555	0.108206	214834	0.0260739
TRVA1490	TRVA1490	1872042	34.4	1859015	99.3041	1090397	58.2464	1068803	57.0929	5318572	0.645502	2862889	0.347462	1006668	0.122177
TRVA1510	TRVA1510	1438130	34.2	1435407	99.8107	816528	56.7771	799072	55.5633	4270509	0.518301	1831836	0.222325	427761	0.0519163
TRVA1520	TRVA1520	1912490	34.3	1908504	99.7916	1161130	60.713	1137317	59.4679	5946679	0.721733	3018276	0.366321	902211	0.109499
TRVA1530	TRVA1530	1710612	34.4	1707226	99.8021	1038036	60.6821	1015809	59.3828	5242852	0.636312	2527186	0.306718	681182	0.0826733
TRVA1540	TRVA1540	1046508	31.7	1032425	98.6543	583736	55.7794	574024	54.8514	3380398	0.41027	1249851	0.151691	287055	0.0348391
TRVA1550	TRVA1550	1517296	34.3	1514198	99.7958	953979	62.8736	934314	61.5776	4834748	0.586781	2361704	0.286634	652717	0.0792186
TRVA1560	TRVA1560	2223048	34.5	2218483	99.7947	1410601	63.4535	1381140	62.1282	6486071	0.787198	3597414	0.436609	1366199	0.165812
TRVA1580	TRVA1580	2340602	34.3	2335216	99.7699	1380647	58.9868	1351637	57.7474	6459065	0.78392	3497481	0.42448	1243652	0.150939
TRVA1590	TRVA1590	1791678	34.4	1787739	99.7802	1123380	62.6999	1099948	61.3921	5630100	0.683311	2884494	0.350084	892841	0.108362
TRVA1600	TRVA1600	1341624	34.3	1338809	99.7902	747778	55.7368	732029	54.5629	3922768	0.476096	1616527	0.196194	399955	0.0485415
TRVA1610	TRVA1610	1505390	34	1501011	99.7091	774044	51.4182	759347	50.4419	4243966	0.515079	1731975	0.210205	409720	0.0497267
TRVA1620	TRVA1620	1547316	33.7	1544286	99.8042	706687	45.6718	692837	44.7767	3697432	0.448748	1371400	0.166443	339907	0.0412537
TRVA1630	TRVA1630	2177106	34.2	2170809	99.7108	1338885	61.4984	1311138	60.2239	6398306	0.776546	3414229	0.414376	1158103	0.140556
TRVA1640	TRVA1640	2435500	32.3	2423488	99.5068	1572363	64.5602	1545077	63.4398	6917122	0.839514	4138102	0.502231	1908221	0.231596
TRVA1650	TRVA1650	1754204	34	1750702	99.8004	851188	48.5227	834112	47.5493	4325780	0.525009	1759650	0.213564	433807	0.0526501
TRVA1670	TRVA1670	1762690	34.5	1758841	99.7816	1102868	62.5673	1079917	61.2653	5562522	0.675109	2821225	0.342405	843708	0.102399
TRVA1680	TRVA1680	1756244	34.3	1752157	99.7673	1078760	61.4243	1056484	60.1559	5385020	0.653566	2787828	0.338352	918622	0.111491
TRVA1690	TRVA1690	2689272	34.6	2683660	99.7913	1808392	67.2447	1770670	65.842	7715987	0.93647	4481739	0.543937	2010842	0.244051
TRVA1700	TRVA1700	2973590	33.9	2967920	99.8093	1618266	54.4213	1587177	53.3758	7495203	0.909674	4212430	0.511252	1692973	0.205472
TRVA1710	TRVA1710	2736232	31.5	2655083	97.0343	1297110	47.405	1273704	46.5496	6031477	0.732025	3328874	0.404017	1332455	0.161717
TRVA1720	TRVA1720	3081360	33.3	3071011	99.6641	1765103	57.2832	1723864	55.9449	6964906	0.845313	4203367	0.510152	1883374	0.22858
TRVA1730	TRVA1730	2973678	34.2	2966474	99.7577	1692937	56.9307	1660645	55.8448	7657758	0.929403	4357455	0.528853	1845487	0.223982
TRVA1740	TRVA1740	2017056	34.2	2012646	99.7814	1142103	56.6223	1119281	55.4908	5748739	0.69771	2896346	0.351522	890956	0.108133
TRVA1750	TRVA1750	2605514	34.2	2599953	99.7866	1394606	53.5252	1366296	52.4386	6419275	0.779091	3533134	0.428808	1326872	0.161039
TRVA1760	TRVA1760	2363514	34.3	2357700	99.754	1414773	59.8589	1386312	58.6547	6621058	0.803581	3671765	0.445633	1366021	0.165791
TRVA1770	TRVA1770	1888838	33.7	1883518	99.7183	904149	47.868	884876	46.8476	4678369	0.567802	2060694	0.250101	533019	0.0646912
TRVA1780	TRVA1780	1798542	33.9	1792200	99.6474	1010703	56.1957	991120	55.1069	4915022	0.596524	2597288	0.315226	857343	0.104054
TRVA1800	TRVA1800	4022678	31.7	3977124	98.8676	1899656	47.2237	1864712	46.355	7372696	0.894805	4370086	0.530386	2110268	0.256118
TRVA1810	TRVA1810	3031464	34.2	3025603	99.8067	1802473	59.4588	1768852	58.3498	7502101	0.910511	4584360	0.556392	2179622	0.264535
TRVA1820	TRVA1820	2680910	34.2	2675437	99.7959	1555025	58.0036	1524650	56.8706	6753141	0.819612	3952823	0.479744	1729152	0.209863
TRVA1830	TRVA1830	3600570	34.3	3593308	99.7983	2247403	62.418	2200636	61.1191	9037828	1.0969	5511150	0.668874	2763362	0.335382
TRVA1840	TRVA1840	2611068	34.3	2603923	99.7264	1602497	61.3732	1571234	60.1759	7380713	0.895778	4212110	0.511213	1750866	0.212498
TRVA1850	TRVA1850	2742756	34.2	2737577	99.8112	1476430	53.8302	1444521	52.6668	6453155	0.783203	3590271	0.435742	1388564	0.168526
TRVA1860	TRVA1860	2798796	34.3	2790043	99.6873	1735988	62.0262	1698186	60.6756	7212556	0.87537	4162212	0.505157	1856138	0.225275
TRVA1870	TRVA1870	6094838	34.2	6082487	99.7974	3216626	52.7762	3146841	51.6312	10652548	1.29287	6957349	0.844396	3918754	0.475609
TRVA1880	TRVA1880	6119210	34.1	6103999	99.7514	3610472	59.0023	3528782	57.6673	11216860	1.36136	7411256	0.899485	4224928	0.512769
TRVA1890	TRVA1890	4794390	34.3	4785617	99.817	2759589	57.5587	2704849	56.417	10327417	1.25341	6363860	0.772366	3311046	0.401853
TRVA1900	TRVA1900	2379402	34.4	2374315	99.7862	1475620	62.0164	1445403	60.7465	7020084	0.85201	3804594	0.461754	1362638	0.16538
TRVA1910	TRVA1910	2392054	34.5	2386025	99.748	1506084	62.962	1475173	61.6697	7052952	0.855999	3926706	0.476574	1520890	0.184587
TRVA1920	TRVA1920	2324294	34.3	2317087	99.6899	1325155	57.0132	1297616	55.8284	5928403	0.719515	3355516	0.40725	1385268	0.168126
TRVA1930	TRVA1930	1905208	34.2	1899897	99.7212	1095464	57.4984	1072823	56.31	5378476	0.652772	2672944	0.324408	819043	0.0994052
TRVA1940	TRVA1940	4294876	33.4	4264035	99.2819	2306431	53.7019	2247918	52.3395	8586677	1.04214	5256567	0.637976	2604749	0.316132
TRVA1950	TRVA1950	2282144	33.4	2252552	98.7033	1224797	53.6687	1194033	52.3207	5403666	0.655829	2984911	0.362271	1085301	0.13172
TRVA1960	TRVA1960-C8D4MACXX-L2	4813654	33.8	4800133	99.7191	2805499	58.2821	2748710	57.1024	10447673	1.26801	6722139	0.815849	3624921	0.439947
TRVA1970	TRVA1970-C8D4MACXX-L2	3557746	33.7	3548978	99.7536	1862094	52.3391	1828110	51.3839	8244684	1.00064	4613176	0.559889	1888016	0.229144
TRVA1990	TRVA1990-C8F2MACXX-L6	3556812	33.8	3544140	99.6437	1931658	54.3087	1887425	53.0651	7595772	0.92188	4467809	0.542247	2091408	0.253829
TRVA2000	TRVA2000-C8F2MACXX-L6	3011478	34.1	3001215	99.6592	1740962	57.8109	1700679	56.4732	6991626	0.848556	4024875	0.488489	1834960	0.222704
TRVA2020	TRVA2020	9771442	34.2	9750297	99.7836	5462788	55.9056	5354596	54.7984	14354922	1.74222	10165860	1.2338	6557562	0.795875
TRVA2030	TRVA2030	5891702	34.3	5879515	99.7931	3419459	58.0386	3347258	56.8131	11143846	1.3525	7372857	0.894825	4268588	0.518068
TRVA2040	TRVA2040	5803318	34.1	5792208	99.8086	3173103	54.6774	3107512	53.5472	10897703	1.32263	7056468	0.856426	3905480	0.473998
TRVA2060	TRVA2060	3521294	33.3	3411587	96.8845	2051638	58.2638	2006720	56.9881	8091895	0.982093	4966542	0.602777	2496682	0.303016
TRVA2070	TRVA2070	2351000	34.1	2340022	99.533	1265274	53.8185	1238529	52.6809	5814679	0.705713	3344981	0.405972	1394548	0.169253
TRVA2080	TRVA2080	2426942	33.3	2399217	98.8576	1549889	63.8618	1514873	62.419	6582609	0.798915	3939011	0.478068	1727987	0.209721
TRVA2090	TRVA2090	2015110	34.3	2010409	99.7667	1208002	59.9472	1186784	58.8943	6246819	0.758161	3228391	0.391822	1059436	0.128581
TRVA2100	TRVA2100	3544488	34.1	3533751	99.6971	2205931	62.2355	2163824	61.0476	9002413	1.0926	5506312	0.668287	2699387	0.327618
TRVA2110	TRVA2110	4154348	34.1	4145898	99.7966	2166363	52.1469	2126656	51.1911	9056760	1.0992	5436903	0.659863	2514621	0.305193
TRVA2120	TRVA2120	3627484	33.3	3581661	98.7368	2005315	55.2812	1956597	53.9381	7541859	0.915336	4612071	0.559755	2245309	0.272507
TRVA2130	TRVA2130	2159460	33.2	2136975	98.9588	1276594	59.1164	1243934	57.6039	5726582	0.695021	3126275	0.379428	1079041	0.13096
TRVA2140	TRVA2140	3003622	34.3	2995528	99.7305	1855301	61.7688	1821621	60.6475	7867710	0.954884	4778332	0.579934	2220644	0.269514
TRVA2150	TRVA2150	2992966	33.5	2910710	97.2517	1777452	59.3876	1732872	57.8982	6902489	0.837738	4125710	0.500727	1895659	0.230071
TRVA2160	TRVA2160	2495394	34.5	2485925	99.6205	1633869	65.4754	1604998	64.3184	7888691	0.95743	4561048	0.553563	1878661	0.228008
TRVA2170	TRVA2170-C8D4MACXX-L2	5460866	33.7	5448415	99.772	2807919	51.4189	2756844	50.4836	10424418	1.26519	6752474	0.819531	3492845	0.423918
TRVA2180	TRVA2180	3075340	33.8	3068355	99.7729	1529054	49.7198	1500521	48.792	7038482	0.854243	3828947	0.46471	1421297	0.172499
TRVA2190	TRVA2190	5778624	34	5761578	99.705	2996758	51.8594	2945108	50.9656	11022225	1.33774	7278735	0.883402	3928974	0.47685
TRVA2200	TRVA2200	2579298	34.6	2573692	99.7827	1663351	64.4885	1631386	63.2492	6759164	0.820343	4143524	0.502889	1961239	0.238031
TRVA2210	TRVA2210	3807114	34	3798426	99.7718	2080198	54.6398	2042776	53.6568	9085867	1.10273	5399139	0.65528	2418695	0.293551
TRVA2220	TRVA2220	4109840	34.2	4097948	99.7106	2295557	55.8551	2248142	54.7014	9195740	1.11606	5578305	0.677025	2585553	0.313802
TRVA2230	TRVA2230	3023998	33.4	2989717	98.8664	1845663	61.0339	1803661	59.6449	7331209	0.88977	4516783	0.548191	2131656	0.258714
TRVA2240	TRVA2240	3924868	33.6	3915900	99.7715	1552530	39.5562	1521675	38.7701	7267474	0.882035	4084224	0.495692	1643500	0.199467
TRVA2250	TRVA2250	2581806	34.4	2576678	99.8014	1533097	59.3808	1500703	58.1261	6769845	0.821639	3775972	0.45828	1476941	0.179253
TRVA2260	TRVA2260	2953458	34.2	2946152	99.7526	1824453	61.7735	1788197	60.5459	8112508	0.984595	4692571	0.569525	2069125	0.251124
TRVA2270	TRVA2270	2999550	34.5	2992633	99.7694	1972705	65.7667	1934096	64.4795	8426561	1.02271	5072709	0.615662	2400767	0.291375
TRVA2280	TRVA2280	2087014	34.5	2082538	99.7855	1334628	63.9492	1306676	62.6098	6528211	0.792312	3497640	0.4245	1247243	0.151375
TRVA2290	TRVA2290	1887726	34.3	1882658	99.7315	1051552	55.7047	1029143	54.5176	5310596	0.644534	2561369	0.310867	756292	0.0917892
TRVA2300	TRVA2300	2456592	34.1	2451393	99.7884	1273629	51.8454	1248802	50.8347	6295771	0.764102	3197836	0.388113	996119	0.120896
TRVA2310	TRVA2310	2564466	33.9	2558704	99.7753	1353621	52.7837	1322463	51.5687	6368677	0.77295	3316707	0.40254	1142163	0.138621
TRVA2320	TRVA2320	3425576	34.3	3419134	99.8119	1971759	57.5599	1928278	56.2906	7630342	0.926075	4655049	0.564971	2240977	0.271982
TRVA2330	TRVA2330	2231046	34.3	2226299	99.7872	1308513	58.6502	1281973	57.4606	5840732	0.708875	3301099	0.400646	1308741	0.158839
TRVA2340	TRVA2340	3857694	34.1	3850060	99.8021	2153980	55.8359	2109587	54.6852	8661161	1.05118	5288660	0.641871	2552623	0.309805
TRVA2350	TRVA2350	2164674	34.3	2160404	99.8027	1207502	55.7822	1182951	54.648	5670130	0.688169	3133284	0.380279	1152832	0.139916
TRVA2360	TRVA2360	2894002	34	2887218	99.7656	1418419	49.0124	1388350	47.9734	6534810	0.793113	3427692	0.41601	1171766	0.142214
TRVA2370	TRVA2370	2420456	34.4	2415263	99.7855	1587781	65.5984	1553681	64.1896	6620188	0.803475	3885099	0.471525	1719321	0.20867
TRVA2380	TRVA2380	2719114	34.5	2713120	99.7796	1818248	66.8691	1777155	65.3579	6772746	0.821991	4187388	0.508213	2128703	0.258355
TRVA2390	TRVA2390	1897830	32.3	1859451	97.9777	1336567	70.4261	1315180	69.2991	6193494	0.751689	3758023	0.456102	1643931	0.19952
TRVA2400	TRVA2400	3051146	34.1	3044817	99.7926	1719477	56.3551	1685089	55.2281	6793570	0.824518	4196843	0.50936	2099041	0.254755
TRVA2410	TRVA2410	1919212	34.4	1914541	99.7566	1134995	59.1386	1112867	57.9856	5578554	0.677055	3033901	0.368217	1089788	0.132265
TRVA2420	TRVA2420	2808862	34.4	2802326	99.7673	1880046	66.9327	1840919	65.5397	7490127	0.909058	4603229	0.558682	2338559	0.283825
TRVA2430	TRVA2430	3075374	34.4	3068872	99.7886	1785569	58.0602	1747013	56.8065	7280110	0.883568	4374855	0.530965	2083045	0.252814
TRVA2440	TRVA2440	2007134	34.3	2003099	99.799	1144877	57.0404	1121619	55.8816	5591786	0.678661	3037357	0.368636	1118415	0.135739
TRVA2450	TRVA2450	2713498	34.3	2701276	99.5496	1577628	58.14	1547257	57.0208	7044348	0.854955	4143637	0.502903	1780002	0.216034
TRVA2460	TRVA2460	1796500	34.5	1792694	99.7881	1087159	60.5154	1059678	58.9857	5253229	0.637571	2786322	0.338169	959514	0.116454
TRVA2470	TRVA2470	2494052	34.3	2488933	99.7948	1372680	55.0381	1345978	53.9675	6303120	0.764994	3569110	0.433174	1373199	0.166662
TRVA2480	TRVA2480	1404174	34.4	1399424	99.6617	932287	66.394	912279	64.9691	4529488	0.549732	2434905	0.295518	816810	0.0991342
TRVA2490	TRVA2490-C8F2MACXX-L6	2234904	34.1	2227348	99.6619	1252665	56.0501	1225355	54.8281	6042771	0.733396	3343884	0.405839	1315440	0.159652
TRVA2500	TRVA2500	1852720	34.4	1848259	99.7592	1207459	65.1722	1183975	63.9047	5780041	0.701509	3244797	0.393813	1233889	0.149754
TRVA2510	TRVA2510	2613566	32	2586587	98.9677	1522326	58.2471	1496180	57.2467	6701510	0.813345	4015899	0.487399	1827993	0.221859
TRVA2520	TRVA2520	2606068	34.5	2598386	99.7052	1736776	66.6435	1701369	65.2849	7111799	0.863141	4388932	0.532674	2181845	0.264805
TRVA2530	TRVA2530	1653412	34.7	1649576	99.768	1181412	71.453	1157448	70.0036	5535082	0.671779	3139647	0.381051	1294374	0.157095
TRVA2540	TRVA2540	1903472	34.5	1898449	99.7361	1270542	66.7487	1241126	65.2033	5336416	0.647667	3075416	0.373255	1328089	0.161187
TRVA2550	TRVA2550	1943116	34.5	1939064	99.7915	1134964	58.4095	1111899	57.2225	5557947	0.674554	2992417	0.363182	1025765	0.124494
TRVA2560	TRVA2560	1885256	34.2	1880281	99.7361	1117400	59.2705	1093407	57.9978	5269581	0.639556	2817437	0.341945	959665	0.116472
TRVA2570	TRVA2570-C8F2MACXX-L6	1860000	34	1852406	99.5917	987751	53.1049	965988	51.9348	5023695	0.609713	2564297	0.311222	814651	0.0988721
TRVA2580	TRVA2580	2327346	34.5	2322830	99.806	1487776	63.9259	1457394	62.6204	6660122	0.808322	3881354	0.47107	1675343	0.203332
TRVA2590	TRVA2590	1691730	34.2	1688705	99.8212	915717	54.129	897066	53.0265	4689736	0.569181	2349104	0.285105	680311	0.0825676
TRVA2600	TRVA2600-C8F2MACXX-L6	2098542	34	2090481	99.6159	1124058	53.5638	1099101	52.3745	5533069	0.671535	2942061	0.35707	1052436	0.127731
TRVA2610	TRVA2610	1552756	34.2	1549417	99.785	937678	60.388	915152	58.9373	4669664	0.566745	2350822	0.285313	713843	0.0866373
TRVA2620	TRVA2620	2735474	34.3	2730174	99.8062	1656761	60.5658	1622237	59.3037	7245718	0.879394	4328214	0.525304	1920169	0.233046
TRVA2630	TRVA2630	1723944	34.3	1720660	99.8095	1004851	58.2879	985384	57.1587	5109081	0.620076	2623726	0.318435	790387	0.0959273
TRVA2640	TRVA2640	3169502	34.2	3163085	99.7975	1936688	61.1039	1897484	59.8669	8003241	0.971333	4924628	0.59769	2415024	0.293105
TRVA2650	TRVA2650	1992656	32.8	1625404	81.5697	875502	43.9364	849292	42.6211	4050834	0.491639	1619566	0.196563	391390	0.047502
TRVA2660	TRVA2660	2466998	34.6	2461822	99.7902	1665621	67.5161	1629341	66.0455	6549570	0.794905	4025024	0.488507	1934216	0.234751
TRVA2670	TRVA2670	1538030	34.7	1534833	99.7921	1076962	70.0222	1055372	68.6184	5446583	0.661038	2988183	0.362668	1104089	0.134
TRVA2690	TRVA2690	2781034	34.5	2774948	99.7812	1751853	62.9929	1718035	61.7768	7244122	0.879201	4408142	0.535005	2155717	0.261634
TRVA2700	TRVA2700	2697984	34.2	2692891	99.8112	1543737	57.2182	1513564	56.0998	6759742	0.820413	3945504	0.478856	1710500	0.207599
TRVA2710	TRVA2710	3032530	34.3	3025937	99.7826	1995315	65.797	1957253	64.5419	8067349	0.979114	4993366	0.606032	2574763	0.312492
TRVA2720	TRVA2720	4125330	34.2	4117499	99.8102	2189865	53.0834	2147080	52.0463	8582065	1.04158	5331989	0.64713	2767709	0.33591
TRVA2730	TRVA2730	2713458	34.2	2707923	99.796	1579260	58.201	1549823	57.1162	6873290	0.834194	4150867	0.50378	1862030	0.22599
TRVA2740	TRVA2740	1940686	34.2	1936727	99.796	1103234	56.8476	1080612	55.682	5375824	0.65245	2918755	0.354242	1042810	0.126563
TRVA2750	TRVA2750-C8D4MACXX-L2	2667014	34	2658770	99.6909	1805488	67.697	1774912	66.5505	7777358	0.943918	4677809	0.567734	2230336	0.27069
TRVA2760	TRVA2760	1953998	34.3	1949797	99.785	1180295	60.4041	1155073	59.1133	5368369	0.651545	3022782	0.366867	1165687	0.141476
TRVA2770	TRVA2770	2206882	34.4	2201962	99.7771	1315101	59.5909	1288993	58.4079	5980459	0.725833	3471057	0.421273	1480705	0.179709
TRVA2780	TRVA2780	2507442	34.5	2501588	99.7665	1569052	62.5758	1538503	61.3575	7080906	0.859392	4259381	0.51695	1959761	0.237851
TRVA2790	TRVA2790	1589612	34.3	1585879	99.7652	1001518	63.0039	980475	61.6801	4990810	0.605722	2623307	0.318384	894299	0.108539
TRVA2800	TRVA2800	2279328	34.4	2274724	99.798	1383901	60.7153	1356850	59.5285	6154585	0.746966	3519845	0.427195	1451339	0.176145
TRVA2810	TRVA2810	3088268	34.2	3081092	99.7676	1916464	62.0563	1874649	60.7023	7266079	0.881866	4416654	0.536038	2110889	0.256193
TRVA2820	TRVA2820	2604698	34.3	2599596	99.8041	1548876	59.4647	1518696	58.306	6668003	0.809279	3873833	0.470157	1673012	0.203049
TRVA2830	TRVA2830	2124582	34.4	2119326	99.7526	1318409	62.055	1293432	60.8794	6057521	0.735186	3476938	0.421987	1431327	0.173717
TRVA2840	TRVA2840	3427516	33.3	3413120	99.58	1916218	55.9069	1869236	54.5362	7768466	0.942839	4671905	0.567017	2254539	0.273628
TRVA2850	TRVA2850	2648458	34.3	2643156	99.7998	1472359	55.5931	1440858	54.4037	6345806	0.770174	3583920	0.434971	1406338	0.170684
TRVA2860	TRVA2860	1875084	33.8	1871098	99.7874	954804	50.9206	934905	49.8594	4606499	0.559079	2245793	0.272566	648012	0.0786476
TRVA2870	TRVA2870	3944622	34	3937207	99.812	1995312	50.5831	1954182	49.5404	7898068	0.958568	4717910	0.572601	2192160	0.266057
TRVA2880	TRVA2880	2857606	34.1	2852345	99.8159	1579233	55.2642	1549449	54.2219	6796321	0.824852	3990470	0.484313	1742979	0.211541
TRVA2900	TRVA2900	2215730	34	2211069	99.7896	1204577	54.3648	1182296	53.3592	5436158	0.659773	3107221	0.377116	1255365	0.15236
TRVA2910	TRVA2910	3235976	34.4	3228959	99.7832	1963980	60.692	1928810	59.6052	7817768	0.948823	4879776	0.592246	2524058	0.306339
TRVA2920	TRVA2920	4796950	34.2	4784422	99.7388	3075478	64.1132	3003560	62.614	9100193	1.10447	5945645	0.721608	3445337	0.418152
TRVA2930	TRVA2930	4426242	34.5	4417257	99.797	2812386	63.5389	2757259	62.2935	9422552	1.14359	6134323	0.744507	3557837	0.431806
TRVA2940	TRVA2940	3011854	33.9	3006664	99.8277	1451090	48.1793	1423139	47.2513	6551083	0.795088	3745585	0.454592	1542203	0.187173
TRVA2950	TRVA2950	2199170	34.5	2194630	99.7936	1398816	63.6065	1367244	62.1709	5972129	0.724822	3463660	0.420376	1451447	0.176158
TRVA2960	TRVA2960	2729720	34.3	2723265	99.7635	1593873	58.3896	1564517	57.3142	7145239	0.8672	4220296	0.512207	1839664	0.223275
TRVA2970	TRVA2970	2077274	34.5	2070966	99.6963	1478956	71.197	1449495	69.7787	6251301	0.758705	3764364	0.456871	1785140	0.216658
TRVA2980	TRVA2980	3621130	33.2	3583092	98.9496	2179319	60.1834	2124503	58.6696	8549797	1.03767	5153854	0.62551	2452018	0.297595
TRVA2990	TRVA2990	2557644	32.9	2155892	84.2921	1177545	46.0402	1150478	44.9819	5773505	0.700716	3011733	0.365526	903256	0.109626
TRVA3000	TRVA3000	4672968	34.3	4663778	99.8033	2872787	61.4767	2814132	60.2215	9583054	1.16307	6265349	0.76041	3599933	0.436915
TRVA3010	TRVA3010	2564514	34.5	2558765	99.7758	1739631	67.8347	1706117	66.5279	7372862	0.894826	4492049	0.545189	2168098	0.263137
TRVA3020	TRVA3020	2232820	34.7	2227258	99.7509	1419491	63.5739	1387931	62.1605	6483093	0.786837	3776282	0.458318	1557026	0.188972
TRVA3030	TRVA3030	2301034	34.5	2294403	99.7118	1535046	66.7111	1502319	65.2889	6728480	0.816619	4036511	0.489901	1809728	0.219642
TRVA3040	TRVA3040	2558586	34.4	2552357	99.7565	1416321	55.3556	1387181	54.2167	6456992	0.783669	3719989	0.451486	1512430	0.18356
TRVA3050	TRVA3050	1713370	34.5	1709111	99.7514	1030250	60.13	1009406	58.9135	5307123	0.644112	2797362	0.339509	909484	0.110382
TRVA3060	TRVA3060-C8D1WACXX-L2	1700844	34.4	1696287	99.7321	921073	54.1539	902600	53.0678	4735910	0.574785	2418260	0.293498	729722	0.0885645
TRVA3060	TRVA3060-C8F2MACXX-L3	3576016	34.1	3569295	99.8121	1836694	51.3615	1789033	50.0287	7391071	0.897036	4304524	0.522429	1947725	0.23639
TRVA3070	TRVA3070	2063462	34.3	2057280	99.7004	1105510	53.5755	1082053	52.4387	5613342	0.681277	2927779	0.355337	931858	0.113097
TRVA3080	TRVA3080	1659140	34.1	1655079	99.7552	790442	47.6417	773843	46.6412	4119911	0.500023	1842866	0.223664	479852	0.0582384
TRVA3090	TRVA3090	2933068	34.2	2924041	99.6922	1595279	54.3894	1564172	53.3289	7284056	0.884047	4303152	0.522263	1810221	0.219702
TRVA3100	TRVA3100	2443310	34.2	2437737	99.7719	1199442	49.0909	1174686	48.0776	5862740	0.711546	3099571	0.376187	1019766	0.123766
TRVA3110	TRVA3110	2857798	34.2	2851283	99.772	1368111	47.8729	1339715	46.8793	6215261	0.75433	3415981	0.414589	1254734	0.152284
TRVA3120	TRVA3120	1660214	34.3	1656226	99.7598	860058	51.804	841667	50.6963	4377905	0.531335	2139146	0.259623	614540	0.0745852
TRVA3130	TRVA3130	1583934	34.2	1580007	99.7521	847035	53.4767	829116	52.3454	4297987	0.521636	2162053	0.262403	638726	0.0775206
TRVA3140	TRVA3140	1923540	34.6	1918418	99.7337	1124149	58.4417	1098802	57.1239	5384847	0.653545	2827656	0.343185	897329	0.108907
TRVA3150	TRVA3150	1871656	34.4	1865264	99.6585	1204255	64.3417	1176486	62.858	5669347	0.688074	3073479	0.37302	1066327	0.129417
TRVA3160	TRVA3160	1720770	34.6	1712328	99.5094	1068104	62.0713	1045709	60.7698	5496879	0.667142	2936304	0.356372	996925	0.120994
TRVA3170	TRVA3170	1193442	34.5	1190425	99.7472	714937	59.9055	700121	58.664	4011455	0.48686	1838393	0.223121	477003	0.0578926
TRVA3180	TRVA3180	1464372	34.4	1459593	99.6736	799719	54.6117	782684	53.4484	4151818	0.503896	1929290	0.234153	513346	0.0623035
TRVA3190	TRVA3190	1141330	34.3	1137759	99.6871	595350	52.1628	582101	51.002	3083794	0.374272	1134988	0.137751	276025	0.0335005
TRVA3200	TRVA3200	2325198	34.3	2319483	99.7542	1310269	56.3509	1283047	55.1801	6290954	0.763517	3491079	0.423703	1293045	0.156934
TRVA3210	TRVA3210	1521814	34.4	1517358	99.7072	844832	55.5148	826598	54.3166	4398741	0.533864	2025277	0.245803	529537	0.0642686
TRVA3220	TRVA3220	2209706	34.3	2204432	99.7613	1128750	51.0815	1104109	49.9663	5385085	0.653574	2812854	0.341389	913660	0.110889
TRVA3230	TRVA3230	1389796	34.3	1386258	99.7454	770141	55.414	753066	54.1854	3916050	0.475281	1893090	0.22976	519329	0.0630296
TRVA3240	TRVA3240	1630282	34.1	1626077	99.7421	711677	43.6536	695744	42.6763	3662587	0.444519	1543561	0.187338	434785	0.0527688
TRVA3250	TRVA3250	2047018	34.3	2041752	99.7427	1070418	52.2916	1047105	51.1527	5459468	0.662602	2750629	0.333837	826585	0.100321
TRVA3260	TRVA3260	2440176	34.1	2433830	99.7399	1316726	53.9603	1288425	52.8005	5977865	0.725518	3213690	0.390037	1107184	0.134376
TRVA3270	TRVA3270	2370870	34.3	2363373	99.6838	1225986	51.7104	1199555	50.5956	5780210	0.701529	3074340	0.373125	1052728	0.127767
TRVA3280	TRVA3280	1327626	34.3	1324102	99.7346	722540	54.4235	707391	53.2824	3871159	0.469833	1640354	0.199086	406151	0.0492935
TRVA5000	TRVA5000-C8F2MACXX-L6	2036778	34.1	2024223	99.3836	1133986	55.6755	1107496	54.3749	5194411	0.630432	2806603	0.34063	1024475	0.124338
TRVA5010	TRVA5010	1779600	34	1754696	98.6006	1011610	56.8448	991081	55.6912	5265162	0.639019	2369912	0.28763	667020	0.0809545
TRVI0010	TRVI0010	2042534	34.4	2034160	99.59	1266525	62.0075	1232001	60.3173	5375799	0.652447	2881280	0.349694	1128950	0.137018
TRVI0020	TRVI0020	2141698	34.8	2137057	99.7833	1481317	69.1655	1446407	67.5355	6304404	0.76515	3564079	0.432563	1535137	0.186316
TRVI0030	TRVI0030-C8D4MACXX-L2	4083990	34.2	4074598	99.77	2558135	62.6381	2499917	61.2126	9010519	1.09358	5560427	0.674855	2919659	0.354352
TRVI0040	TRVI0040-C8F2FACXX-L4	2160490	34.4	2156128	99.7981	1255740	58.1229	1224304	56.6679	5564533	0.675353	2720308	0.330157	863227	0.104768
TRVI0050	TRVI0050	2774710	34.5	2768924	99.7915	1692035	60.9806	1645707	59.311	6798424	0.825107	3852613	0.467582	1716725	0.208355
TRVI0060	TRVI0060	3762376	34.1	3729491	99.126	2067120	54.9419	2024401	53.8065	8069247	0.979344	4957995	0.601739	2455048	0.297963
TRVI0110	TRVI0110	4971786	33.9	4806397	96.6734	2985601	60.0509	2932014	58.9731	9543571	1.15828	6328618	0.768088	3783854	0.459237
TRVI0120	TRVI0120	3131760	33.9	3122326	99.6988	1541242	49.2133	1511308	48.2575	7173808	0.870667	4078876	0.495043	1642971	0.199403
TRVI0130	TRVI0130	4776004	33.2	4755795	99.5769	2520864	52.7819	2459061	51.4878	9022275	1.09501	5648451	0.685538	2936624	0.356411
TRVI0140	TRVI0140	2955568	33.2	2947172	99.7159	1625506	54.9981	1583039	53.5612	6975060	0.846545	3965518	0.481285	1592698	0.193302
TRVI0150	TRVI0150	1953686	33.8	1923703	98.4653	1224869	62.6953	1200651	61.4557	5302752	0.643582	3029155	0.367641	1348168	0.163624
TRVI0160	TRVI0160	2446714	33.9	2398938	98.0473	1468321	60.012	1440265	58.8653	6111536	0.741742	3614408	0.438672	1707328	0.207214
TRVI0170	TRVI0170	1281908	34.1	1275203	99.477	703705	54.8951	690151	53.8378	3820625	0.4637	1585914	0.192478	413385	0.0501715
TRVI0200	TRVI0200	2448802	33.7	2425978	99.068	1362799	55.6517	1333131	54.4401	5928490	0.719526	3262325	0.39594	1311200	0.159137
TRVI0210	TRVI0210	2175444	33.9	2165248	99.5313	962513	44.2444	944740	43.4275	4727619	0.573779	2176318	0.264134	653160	0.0792724
TRVI0230	TRVI0230	3674358	33.4	3662122	99.667	2145437	58.3894	2091894	56.9322	8411122	1.02084	5111852	0.620413	2518535	0.305668
TRVI0240	TRVI0240	1651914	34	1636586	99.0721	1102763	66.7567	1080834	65.4292	5241822	0.636187	2855531	0.346569	1099456	0.133438
TRVI0250	TRVI0250-C7C1EACXX-L6	2228210	33.7	2211024	99.2287	1292110	57.9887	1266929	56.8586	5914521	0.71783	3280731	0.398174	1306908	0.158616
TRVI0250	TRVI0250-C8D4MACXX-L2	4188258	34.1	4154174	99.1862	2760280	65.9052	2705667	64.6012	9409961	1.14206	6077054	0.737557	3518781	0.427066
TRVI0260	TRVI0260	1513582	34	1508446	99.6607	764805	50.5295	749484	49.5172	4007365	0.486364	1686965	0.204743	471077	0.0571734
TRVI0270	TRVI0270	3224866	34.1	3214006	99.6632	1767357	54.804	1732625	53.727	7805629	0.947349	4536030	0.550526	1910587	0.231883
TRVI0280	TRVI0280	1630452	34	1624759	99.6508	787544	48.3022	772033	47.3509	4024791	0.488479	1667824	0.20242	465239	0.0564649
TRVI0300	TRVI0300	2836180	34.1	2818841	99.3886	1436472	50.6481	1409619	49.7013	6594588	0.800368	3628119	0.440336	1364441	0.165599
TRVI0310	TRVI0310	2622976	33.7	2602593	99.2229	1519833	57.9431	1488726	56.7571	6305487	0.765281	3694289	0.448366	1755412	0.21305
TRVI0350	TRVI0350	3801248	33.9	3778901	99.4121	2316166	60.9317	2273041	59.7972	8383376	1.01747	5289423	0.641964	2904660	0.352531
TRVI0370	TRVI0370	2816746	33.7	2792945	99.155	1556960	55.2751	1526383	54.1896	6475355	0.785897	3756651	0.455935	1700703	0.20641
TRVI0380	TRVI0380	2810090	33.3	2741809	97.5701	1678497	59.7311	1637238	58.2628	7058767	0.856705	4153133	0.504055	1869773	0.22693
TRVI0400	TRVI0400	2571468	34	2559064	99.5176	1669973	64.9424	1636925	63.6572	6902141	0.837695	4155662	0.504362	1965379	0.238533
TRVI0420	TRVI0420	2678420	34	2662127	99.3917	1779679	66.4451	1744029	65.1141	7148545	0.867601	4347800	0.527681	2202254	0.267282
TRVI0430	TRVI0430	4059328	33.8	4044318	99.6302	2644699	65.1512	2596145	63.955	9045811	1.09787	5862017	0.711458	3361618	0.407991
TRVI0450	TRVI0450	1534428	34.1	1524202	99.3336	751444	48.9723	737026	48.0326	3918715	0.475605	1755853	0.213103	502264	0.0609585
TRVI0460	TRVI0460	2259842	33.9	2252685	99.6833	1367086	60.4948	1339868	59.2903	5922608	0.718812	3453904	0.419192	1573085	0.190921
TRVI0470	TRVI0470	4338262	33.6	4314312	99.4479	2289495	52.7745	2250643	51.8789	8637319	1.04829	5399236	0.655292	2893734	0.351205
TRVI0480	TRVI0480	1498114	33.9	1492057	99.5957	693165	46.2692	678259	45.2742	3608993	0.438014	1588890	0.19284	474028	0.0575316
TRVI0490	TRVI0490-C7C1EACXX-L6	4381822	33.8	4368976	99.7068	2811796	64.1696	2759885	62.9849	9616958	1.16719	6252469	0.758846	3602988	0.437286
TRVI0490	TRVI0490-C8F2MACXX-L6	2088844	34.1	2081090	99.6288	1217059	58.2647	1192941	57.1101	6084294	0.738435	3255239	0.39508	1109999	0.134718
TRVI0500	TRVI0500	2813876	33.4	2789497	99.1336	1604107	57.007	1565890	55.6489	6765113	0.821065	3985238	0.483678	1738640	0.211014
TRVI0510	TRVI0510-C7C1EACXX-L6	2206896	34	2194696	99.4472	1480333	67.0776	1451819	65.7856	6414037	0.778455	3841991	0.466293	1754910	0.212989
TRVI0510	TRVI0510-C8F2MACXX-L6	1495582	34.4	1489577	99.5985	953751	63.7712	934657	62.4945	5087885	0.617504	2604928	0.316154	777533	0.0943672
TRVI0530	TRVI0530	3054468	34	3044372	99.6695	1552285	50.8201	1524007	49.8944	6882523	0.835314	3856025	0.467996	1501109	0.182186
TRVI0540	TRVI0540	2426748	33.3	2407059	99.1887	1423185	58.6458	1389675	57.2649	6671767	0.809735	3621115	0.439486	1267482	0.153831
TRVI0560	TRVI0560	2810140	33.8	2801617	99.6967	1398733	49.7745	1371727	48.8135	6529627	0.792484	3545360	0.430291	1381439	0.167662
TRVI0570	TRVI0570-C7C1EACXX-L6	1539210	33.8	1528419	99.2989	918379	59.6656	898290	58.3605	4325084	0.524924	2305547	0.279818	846095	0.102688
TRVI0570	TRVI0570-C8F2MACXX-L6	1984656	34	1975754	99.5515	1046254	52.7171	1025328	51.6628	5314822	0.645046	2688904	0.326345	807853	0.0980471
TRVI0580	TRVI0580	2311890	33.3	2291661	99.125	1313307	56.8066	1280114	55.3709	5869994	0.712426	3278223	0.39787	1220039	0.148073
TRVI0590	TRVI0590	2920194	34.2	2910660	99.6735	1546216	52.9491	1516846	51.9433	6775516	0.822327	3858609	0.46831	1587671	0.192692
TRVI0600	TRVI0600	1461504	34.2	1455112	99.5626	846357	57.91	829937	56.7865	4575968	0.555374	2089406	0.253586	569007	0.0690589
TRVI0610	TRVI0610	2192032	34.2	2185205	99.6886	1150241	52.4737	1127442	51.4336	5655827	0.686433	2861929	0.347345	893244	0.108411
TRVI0630	TRVI0630	2289356	33.6	2279026	99.5488	1382313	60.38	1349483	58.946	6201911	0.75271	3431827	0.416512	1327903	0.161164
TRVI0640	TRVI0640	1798582	33.6	1788807	99.4565	1142366	63.5148	1116396	62.0709	5588489	0.678261	2904261	0.352483	946876	0.11492
TRVI0650	TRVI0650	1815144	34.2	1807351	99.5707	1015583	55.9505	996362	54.8916	5342517	0.648408	2454398	0.297884	680488	0.0825891
TRVI0660	TRVI0660	2573418	33.8	2566595	99.7349	1630348	63.3534	1597860	62.091	6521576	0.791507	3865711	0.469172	1803588	0.218897
TRVI0670	TRVI0670	2837450	33.9	2829719	99.7275	1657045	58.3991	1622336	57.1758	6796429	0.824865	3976462	0.482613	1801109	0.218596
TRVI0680	TRVI0680	4236894	33.6	4221412	99.6346	2647657	62.4905	2589815	61.1253	9322179	1.13141	5978619	0.72561	3378715	0.410066
TRVI0700	TRVI0700-C7C1EACXX-L6	5491810	33.8	5478376	99.7554	3485825	63.4732	3411521	62.1202	9753762	1.18379	6566346	0.796941	4026661	0.488706
TRVI0700	TRVI0700-C8D4MACXX-L2	2566224	33.9	2560204	99.7654	1491319	58.1134	1462796	57.0019	6795376	0.824738	3829946	0.464831	1593476	0.193396
TRVI0730	TRVI0730-C8D4MACXX-L2	1979854	34.1	1974501	99.7296	1263893	63.8377	1241312	62.6971	5994928	0.727589	3365616	0.408476	1288481	0.15638
TRVI0740	TRVI0740-C8D4MACXX-L2	1669018	33.9	1665184	99.7703	968141	58.0066	948938	56.8561	4814011	0.584264	2354746	0.28579	642022	0.0779206
TRVI0750	TRVI0750	1573878	34.1	1556541	98.8985	869298	55.2329	852866	54.1888	4612531	0.559811	2089068	0.253545	580666	0.070474
TRVI0770	TRVI0770	8831020	33.9	8804841	99.7036	5560675	62.9675	5449559	61.7093	14212640	1.72495	9901954	1.20178	6368927	0.772981
TRVI0780	TRVI0780	6806328	34.1	6785009	99.6868	4568082	67.1152	4481351	65.8409	12069615	1.46486	8222961	0.998	5200913	0.631222
TRVI0790	TRVI0790	1688690	34.1	1681988	99.6031	909316	53.8474	892096	52.8277	4828319	0.586001	2232917	0.271003	616740	0.0748522
TRVI0800	TRVI0800	11502598	34	11464330	99.6673	7447948	64.7501	7302974	63.4898	15219856	1.8472	10819591	1.31315	7287586	0.884476
TRVI0830	TRVI0830	5380320	33.8	5366348	99.7403	3607381	67.0477	3541465	65.8226	10332784	1.25406	6936553	0.841872	4292251	0.52094
TRVI0840	TRVI0840	5015866	34	5003106	99.7456	3211896	64.0347	3152722	62.855	10252067	1.24427	6768503	0.821476	3981300	0.4832
TRVI0850	TRVI0850	2770856	34.1	2763965	99.7513	1774307	64.0346	1737921	62.7214	6880927	0.835121	4178981	0.507192	2040953	0.247705
TRVI0860	TRVI0860	1599226	34	1586126	99.1809	1046657	65.4477	1023599	64.0059	4846695	0.588231	2593154	0.314725	919632	0.111613
TRVI0870	TRVI0870	3490634	34	3480105	99.6984	2206206	63.2036	2168010	62.1093	8450197	1.02558	5365214	0.651162	2952973	0.358395
TRVI0880	TRVI0880-C7C1EACXX-L6	3783104	33.7	3755386	99.2673	2366006	62.5414	2323609	61.4207	9001808	1.09253	5654563	0.68628	3049320	0.370088
TRVI0880	TRVI0880-C8F2MACXX-L6	1345556	34.3	1338731	99.4928	811484	60.3085	795241	59.1013	4524922	0.549178	2077011	0.252082	494222	0.0599825
TRVI0890	TRVI0890	2661994	33.9	2655615	99.7604	1762945	66.2265	1729046	64.953	7335271	0.890263	4456192	0.540837	2175466	0.264031
TRVI0900	TRVI0900	1648418	34	1623650	98.4975	1001768	60.7715	983610	59.6699	4978950	0.604283	2642762	0.320745	942813	0.114427
TRVI0920	TRVI0920	2691472	34.2	2672621	99.2996	1558849	57.9181	1531890	56.9164	7055522	0.856311	4188107	0.5083	1811218	0.219823
TRVI0930	TRVI0930	1982266	34	1972580	99.5114	1191953	60.1308	1167192	58.8817	5597646	0.679372	3072726	0.372929	1142303	0.138638
TRVI0940	TRVI0940	2239082	34.3	2231232	99.6494	1204829	53.8091	1183229	52.8444	5943124	0.721302	3223848	0.39127	1198160	0.145418
TRVI0950	TRVI0950-C8D4MACXX-L2	2038738	34	2033933	99.7643	1156274	56.7152	1134348	55.6397	5598844	0.679518	2997827	0.363839	1053497	0.12786
TRVI0970	TRVI0970	1976212	33.8	1967223	99.5451	1184584	59.9422	1161330	58.7655	5763734	0.69953	3229399	0.391944	1282300	0.15563
TRVI0980	TRVI0980	3554650	33.8	3544270	99.708	1895882	53.3353	1855742	52.206	7397113	0.897769	4377670	0.531307	2096333	0.254427
TRVI0990	TRVI0990	3440522	33.5	3432582	99.7692	1678347	48.7818	1649510	47.9436	7136042	0.866083	4185113	0.507937	1908857	0.231673
TRVI1010	TRVI1010	3129462	33.7	3121805	99.7553	1974994	63.1097	1937292	61.905	7896337	0.958358	4779242	0.580044	2415916	0.293214
TRVI1030	TRVI1030	5925758	34.2	5909582	99.727	3859733	65.1348	3777812	63.7524	11066567	1.34312	7441173	0.903116	4543269	0.551405
TRVI1040	TRVI1040-C8F2MACXX-L6	2114258	34.2	2105084	99.5661	1232119	58.2767	1206811	57.0796	5901589	0.716261	3294215	0.399811	1202255	0.145915
TRVI1050	TRVI1050	2780298	33.6	2771699	99.6907	1421362	51.1226	1395522	50.1933	6486401	0.787238	3731614	0.452897	1572007	0.190791
TRVI1060	TRVI1060	2932360	33.6	2924496	99.7318	1525952	52.0384	1496684	51.0403	6427129	0.780044	3803270	0.461593	1779503	0.215974
TRVI1070	TRVI1070	6618468	33.7	6365266	96.1743	3258945	49.2402	3200072	48.3506	10567986	1.28261	7012701	0.851114	4158918	0.504757
TRVI1080	TRVI1080	3866896	33.5	3853095	99.6431	2134548	55.2006	2095705	54.1961	8657816	1.05078	5363489	0.650953	2769104	0.336079
TRVI1090	TRVI1090	3353328	34	3345432	99.7645	2105750	62.7958	2063636	61.5399	7863143	0.95433	4955807	0.601474	2631740	0.319408
TRVI1100	TRVI1100	2025942	33.8	2020771	99.7448	1303658	64.3482	1278613	63.112	5526614	0.670751	3222772	0.39114	1492359	0.181124
TRVI1110	TRVI1110-C7C1EACXX-L6	2146690	33.6	2140943	99.7323	1172664	54.6266	1153208	53.7203	5684130	0.689868	3132119	0.380137	1187965	0.14418
TRVI1110	TRVI1110-C8D4MACXX-L2	4546484	34.2	4385580	96.4609	2929473	64.4338	2872877	63.189	9874699	1.19847	6362486	0.772199	3711122	0.450409
TRVI1120	TRVI1120	6068204	33.9	6042709	99.5799	3471857	57.2139	3406778	56.1415	11032162	1.33895	7294595	0.885327	4335367	0.526173
TRVI1130	TRVI1130	3923964	33.4	3882844	98.9521	2272194	57.9056	2218225	56.5302	8450389	1.0256	5260913	0.638504	2724004	0.330605
TRVI1140	TRVI1140-C7C1EACXX-L6	1946654	33.8	1941433	99.7318	1228651	63.116	1205436	61.9235	5769140	0.700186	3266324	0.396425	1352634	0.164166
TRVI1140	TRVI1140-C8D4MACXX-L2	2939378	34	2929994	99.6807	1749407	59.5162	1717342	58.4254	7597392	0.922076	4563151	0.553818	2228411	0.270457
TRVI1160	TRVI1160	3432296	33.8	3421170	99.6758	1692321	49.3058	1660716	48.385	7388360	0.896707	4216058	0.511692	1696272	0.205872
TRVI1170	TRVI1170	1157792	34.3	1118454	96.6023	691395	59.7167	677438	58.5112	3619199	0.439253	1673426	0.203099	478718	0.0581008
TRVI1180	TRVI1180-C8F2MACXX-L6	2641044	34.1	2582860	97.7969	1501829	56.865	1472298	55.7468	6665576	0.808984	3897769	0.473062	1679705	0.203862
TRVI1190	TRVI1190-C8F2MACXX-L6	4864916	34	4847201	99.6359	2725627	56.0262	2665632	54.793	9883504	1.19954	6121696	0.742975	3295045	0.399911
TRVI1200	TRVI1200	4341816	34	4330164	99.7316	2495977	57.4869	2453162	56.5008	9214221	1.11831	5870091	0.712438	3254864	0.395035
TRVI1210	TRVI1210-C8F2MACXX-L6	3457310	34	3444865	99.64	1845165	53.37	1807638	52.2845	7915788	0.960719	4673036	0.567155	2141384	0.259894
TRVI1220	TRVI1220	4044144	33.6	4032799	99.7195	2026878	50.1188	1990550	49.2206	7835255	0.950945	4860447	0.5899	2497825	0.303155
TRVI1230	TRVI1230	5619906	33.8	5606579	99.7629	3300016	58.7201	3239619	57.6454	11224266	1.36226	7348348	0.89185	4251130	0.515949
TRVI1240	TRVI1240	1991848	34.4	1981369	99.4739	1172754	58.8777	1150220	57.7464	5895269	0.715494	3025815	0.367235	990468	0.120211
TRVI1250	TRVI1250-C8F2MACXX-L6	1595976	34	1587217	99.4512	865216	54.2123	846408	53.0339	4477450	0.543417	2211099	0.268355	676948	0.0821595
TRVI1260	TRVI1260	1734728	34.2	1724020	99.3827	982119	56.6152	963242	55.527	5191698	0.630103	2573712	0.312365	805338	0.0977418
TRVI1270	TRVI1270	3596102	33.3	3578339	99.506	2068662	57.5251	2018193	56.1217	7372155	0.89474	4638163	0.562922	2485196	0.301622
TRVI1280	TRVI1280-C8F2MACXX-L6	941696	34	937532	99.5578	512667	54.4408	501942	53.3019	2839110	0.344576	997002	0.121004	230601	0.0279875
TRVI1290	TRVI1290	3611576	33.8	3600189	99.6847	2123398	58.7942	2076091	57.4844	7738261	0.939173	4802075	0.582816	2601556	0.315744
TRVI1300	TRVI1300-C8D4MACXX-L2	3225358	34	3215453	99.6929	2014636	62.4624	1977193	61.3015	8033793	0.975041	4864541	0.590397	2472013	0.300022
TRVI1300	TRVI1300-C8F2MACXX-L6	1248890	33.9	1243324	99.5543	679597	54.4161	665439	53.2824	3675182	0.446048	1546040	0.187639	385827	0.0468268
TRVI1310	TRVI1310	2426376	33.8	2420006	99.7375	1531798	63.1311	1500898	61.8576	6693453	0.812367	3934060	0.477467	1830367	0.222147
TRVI1320	TRVI1320-C8F2MACXX-L6	1069340	34	1064940	99.5885	598037	55.9258	585726	54.7745	3328886	0.404018	1303228	0.158169	310554	0.0376912
TRVI1330	TRVI1330	7262072	33.9	7244230	99.7543	4179625	57.5542	4107330	56.5587	12226912	1.48395	8304309	1.00787	5180334	0.628724
TRVI1350	TRVI1350	3273002	33.9	3265722	99.7776	2044548	62.4671	2007697	61.3411	8307083	1.00821	5071733	0.615543	2603314	0.315958
TRVI1360	TRVI1360	3850518	33.5	3841092	99.7552	1846780	47.9619	1813199	47.0897	7671147	0.931028	4558585	0.553264	2113563	0.256518
TRVI1390	TRVI1390	5638848	33.8	5597033	99.2584	3135220	55.6004	3077418	54.5753	10243748	1.24326	6721433	0.815763	3974992	0.482435
TRVI1400	TRVI1400-C8F2MACXX-L6	1042822	34	1036272	99.3719	576204	55.2543	562964	53.9847	3140815	0.381193	1202689	0.145967	283542	0.0344128
TRVI1420	TRVI1420	2266714	34.4	2252039	99.3526	1351594	59.6279	1326370	58.5151	6596153	0.800558	3641249	0.441929	1343645	0.163075
TRVI1430	TRVI1430-C8F2MACXX-L6	1678984	34	1667801	99.3339	930530	55.4222	911743	54.3033	4835239	0.586841	2438752	0.295985	738131	0.0895851
TRVI1440	TRVI1440-C7C1EACXX-L7	5794010	33.7	5770183	99.5888	3015959	52.0531	2962261	51.1263	11009040	1.33614	7131020	0.865474	3919533	0.475704
TRVI1450	TRVI1450	2749692	33.3	2741554	99.704	1520848	55.3098	1484197	53.9768	6745965	0.818741	3751293	0.455285	1470819	0.17851
TRVI1460	TRVI1460	7162138	34	7141541	99.7124	4260975	59.4931	4170034	58.2233	11722190	1.42269	7942074	0.963909	4969741	0.603165
TRVI1470	TRVI1470-C8F2MACXX-L6	1632236	34	1614669	98.9237	895463	54.8611	876796	53.7175	4630606	0.562005	2276848	0.276335	652808	0.0792297
TRVI1480	TRVI1480	4260800	34.1	4243859	99.6024	2758638	64.7446	2705197	63.4904	8659908	1.05103	5698389	0.691599	3372027	0.409254
TRVI1490	TRVI1490	2916934	34.3	2887843	99.0027	1682839	57.692	1647404	56.4772	7330679	0.889706	4021857	0.488123	1607482	0.195096
TRVI1500	TRVI1500	4131654	34.2	4119806	99.7132	2776865	67.2095	2723956	65.9289	9532008	1.15688	6196292	0.752028	3559585	0.432018
TRVI1510	TRVI1510-C7C1EACXX-L7	4654120	33.9	4638204	99.658	3013580	64.7508	2958920	63.5764	10045207	1.21916	6502633	0.789208	3772903	0.457908
TRVI1510	TRVI1510-C8D4MACXX-L2	1617442	34.3	1611619	99.64	1065773	65.8925	1043070	64.4889	5304227	0.643761	2810172	0.341063	945363	0.114736
TRVI1520	TRVI1520	3907120	34	3895938	99.7138	2340934	59.9146	2302328	58.9265	8982233	1.09015	5695121	0.691202	3101955	0.376476
TRVI1550	TRVI1550	2605056	34.2	2595221	99.6225	1310589	50.3094	1285250	49.3368	6108909	0.741423	3212510	0.389894	1139140	0.138255
TRVI1560	TRVI1560-C8D4MACXX-L2	3726508	33.9	3708268	99.5105	2032238	54.5346	1996857	53.5852	8286288	1.00569	5124348	0.621929	2616103	0.31751
TRVI1580	TRVI1580-C8F2MACXX-L6	2204768	34	2195103	99.5616	1240286	56.2547	1213642	55.0462	5894440	0.715393	3164410	0.384056	1178181	0.142993
TRVI1590	TRVI1590	4523428	34	4508987	99.6808	2707083	59.8458	2659030	58.7835	9477499	1.15026	6144191	0.745705	3573980	0.433765
TRVI1600	TRVI1600	1929142	33.3	1910031	99.0094	1121761	58.1482	1095336	56.7784	5442120	0.660496	2826332	0.343025	879281	0.106716
TRVI1610	TRVI1610	4432564	33.2	4177512	94.2459	2535786	57.2081	2479139	55.9301	9529936	1.15662	5969134	0.724459	3198120	0.388148
TRVI1620	TRVI1620-C8F2MACXX-L6	4290596	33.8	4235520	98.7164	2138034	49.8307	2092927	48.7794	8660377	1.05109	5216297	0.633089	2549056	0.309372
TRVI1640	TRVI1640	1529990	34.2	1456901	95.2229	844305	55.1837	825928	53.9826	4337760	0.526463	1894329	0.22991	540129	0.0655541
TRVI1650	TRVI1650	3857868	34.4	3834144	99.385	2809565	72.8269	2758111	71.4931	9915874	1.20346	6481622	0.786658	3764661	0.456907
TRVI1660	TRVI1660-C8D4MACXX-L2	2026674	34.2	2019791	99.6604	1343571	66.2944	1315496	64.9091	6321376	0.767209	3580785	0.434591	1456510	0.176773
TRVI1680	TRVI1680	6778590	33.7	6760751	99.7368	3507669	51.7463	3431401	50.6212	10651254	1.29272	7042523	0.854733	4161531	0.505074
TRVI1690	TRVI1690-C8F2MACXX-L6	1999718	34	1992230	99.6255	1169451	58.4808	1145825	57.2993	5945693	0.721614	3162523	0.383827	1016368	0.123354
TRVI1700	TRVI1700	3929870	33.9	3916686	99.6645	2231470	56.7823	2190692	55.7446	8508052	1.0326	5402618	0.655702	2926582	0.355192
TRVI1710	TRVI1710-C7C1EACXX-L7	3974884	34.1	3963609	99.7163	2483716	62.4852	2432176	61.1886	9177562	1.11386	5844295	0.709307	3239074	0.393118
TRVI1710	TRVI1710-C8D4MACXX-L2	3685144	34.2	3673906	99.695	2420935	65.6944	2369525	64.2994	8872824	1.07687	5666172	0.687689	3174430	0.385273
TRVI1720	TRVI1720	3171516	33.9	3162625	99.7197	1920933	60.5683	1885911	59.464	7975596	0.967978	4852310	0.588913	2458976	0.29844
TRVI1730	TRVI1730	5336980	33.6	5326497	99.8036	2732966	51.2081	2683899	50.2887	9827732	1.19277	6207594	0.7534	3376073	0.409745
TRVI1740	TRVI1740-C8F2MACXX-L6	3088684	33.8	3077884	99.6503	1575642	51.0134	1542938	49.9545	7103909	0.862183	4045506	0.490993	1624989	0.197221
TRVI1750	TRVI1750	5108108	33.9	5097136	99.7852	2779007	54.4038	2725496	53.3563	9737614	1.18183	6267031	0.760614	3544190	0.430149
TRVI1770	TRVI1770	3808296	33.9	3797158	99.7075	2150244	56.4621	2111597	55.4473	8294993	1.00674	5074973	0.615937	2595931	0.315062
TRVI1780	TRVI1780	2440612	33.8	2433694	99.7165	1330865	54.53	1307995	53.5929	6358215	0.77168	3542213	0.429909	1429233	0.173462
TRVI1790	TRVI1790	2784758	33.8	2776961	99.72	1470317	52.7987	1444149	51.859	6577269	0.798266	3762974	0.456703	1604435	0.194726
TRVI1800	TRVI1800	3432648	33.8	3423390	99.7303	1829804	53.3059	1796474	52.3349	7769645	0.942982	4650283	0.564393	2202597	0.267324
TRVI1810	TRVI1810	2395994	33.7	2390648	99.7769	1289686	53.8268	1265964	52.8367	6145170	0.745824	3365721	0.408489	1297888	0.157521
TRVI1820	TRVI1820	4509944	33.5	4501678	99.8167	2150799	47.6901	2113138	46.8551	8607497	1.04467	5162193	0.626522	2506627	0.304223
TRVI1840	TRVI1840-C8D4MACXX-L2	4332712	33.9	4321325	99.7372	2540062	58.6252	2491166	57.4967	9472283	1.14963	5975563	0.725239	3278008	0.397844
TRVI1850	TRVI1850	2798198	33.7	2771405	99.0425	1554833	55.5655	1522378	54.4057	6910970	0.838767	3829619	0.464791	1546628	0.18771
TRVI1860	TRVI1860	2445088	34.1	2437962	99.7086	1523615	62.3133	1494289	61.1139	6644262	0.806397	3932256	0.477248	1849511	0.22447
TRVI1870	TRVI1870	1767634	34	1763175	99.7477	1126123	63.7079	1103593	62.4333	5130093	0.622626	2926762	0.355214	1245468	0.151159
TRVI1880	TRVI1880	2102818	33.5	2085824	99.1918	1384910	65.8597	1352259	64.307	6395797	0.776242	3632683	0.44089	1425103	0.172961
TRVI1890	TRVI1890-C8F2MACXX-L6	4095430	33.7	4065069	99.2587	2014803	49.1964	1974181	48.2045	8240806	1.00017	4954481	0.601313	2363304	0.286828
TRVI1900	TRVI1900	8068558	33.9	8030272	99.5255	5317353	65.9021	5217828	64.6687	13419074	1.62864	9247710	1.12237	5951190	0.722281
TRVI1910	TRVI1910	9860834	33.8	9832271	99.7103	5322593	53.9771	5247706	53.2177	13792981	1.67402	9922711	1.20429	6564506	0.796717
TRVI1920	TRVI1920-C8D4MACXX-L2	2726958	33.9	2715643	99.5851	1635100	59.9606	1600108	58.6774	7420570	0.900616	4275827	0.518946	1877672	0.227888
TRVI1930	TRVI1930	2923526	33.4	2907015	99.4352	1689238	57.7808	1649275	56.4139	7028083	0.852981	4176496	0.506891	1871589	0.22715
TRVI1940	TRVI1940	3715320	33.9	3701320	99.6232	1909907	51.4063	1870908	50.3566	8140671	0.988013	4749190	0.576397	2080078	0.252454
TRVI1950	TRVI1950-C8F2MACXX-L6	5768266	33.8	5734166	99.4088	3016671	52.2977	2954682	51.2231	10260771	1.24532	6577802	0.798331	3743344	0.45432
TRVI1960	TRVI1960-C8F2MACXX-L6	1804958	34.3	1797238	99.5723	1153117	63.8861	1129563	62.5811	5655457	0.686388	3177344	0.385626	1208366	0.146656
BGV004664	USAL41	4576492	33.4	4562859	99.7021	2002877	43.7645	1965509	42.9479	6548572	0.794784	4244192	0.515107	2388534	0.28989
BGV004667	USAL44	2379656	33	2371973	99.6771	1016093	42.6992	997268	41.9081	4523294	0.548981	2487335	0.301882	966686	0.117324
BGV004672	USAL49	3018822	33.2	3004393	99.522	1410257	46.7155	1384747	45.8704	5523150	0.670331	3363712	0.408245	1664696	0.20204
BGV004628	USAL5	3017678	33.1	3008323	99.69	1320136	43.7467	1297754	43.0051	5148059	0.624807	3123678	0.379113	1492437	0.181133
BGV009500	VIR3180	4616818	33.3	4598434	99.6018	1888125	40.8967	1845911	39.9823	6507565	0.789807	4153974	0.504157	2190844	0.265897
BGV009503	VIR3291	2851544	33.3	2841457	99.6463	1356418	47.5678	1334155	46.7871	5329933	0.64688	3201812	0.388596	1540970	0.187024
BGV009510	VIR3474	2311654	33.9	2302075	99.5856	1276070	55.2016	1253172	54.2111	5338829	0.64796	3174435	0.385273	1521661	0.18468
BGV009513	VIR3494	3504534	33.6	3488413	99.54	1510831	43.1108	1476897	42.1425	5896559	0.71565	3477270	0.422027	1629090	0.197719
BGV009536	VIR4611	5535542	33.2	5519769	99.7151	2472039	44.6576	2427340	43.8501	7597487	0.922088	4968879	0.60306	2891207	0.350898
BGV005628	VL219	2131494	33.7	2104426	98.7301	1090435	51.1582	1069819	50.191	4872312	0.59134	2744472	0.33309	1187886	0.144171
BGV005655	VL246	2997330	33.4	2959027	98.7221	1349903	45.0368	1325418	44.22	5394553	0.654723	3183285	0.386347	1492444	0.181134
BGV005416	VL7	6435962	33	6397504	99.4025	3154147	49.0082	3098603	48.1451	8894759	1.07953	5991055	0.727119	3665068	0.44482
BGV005495	VL86	3214684	33.4	3198613	99.5001	1544006	48.0298	1515979	47.1579	5574937	0.676616	3483088	0.422734	1809112	0.219567
BGV008361	WIR3595	3611500	33.1	3255232	90.1352	1414673	39.1713	1391987	38.5432	5475952	0.664602	3251271	0.394599	1524540	0.18503
